# Supplementary material for: Factors that influence the pancreatic and duodenal microbiome in patients undergoing pancreatic surgery
Source: PLoS One. 2022 Dec 16;17(12):e0278377. doi: 10.1371/journal.pone.0278377 (PMC9757549; doi:10.1371/journal.pone.0278377)
Supplement: S1 File — All p values of performed comparisons regarding abundance, relative abundance and diversity are provided here. (XLSX) [file pone.0278377.s002.xlsx]

## Sheet: Pancreatic tissue
P-value as calculated by with the Independent-Samples Mann-Whitney U Test
Abundance
	Proteobacteria	FAFV	Bacteriodetes	Total abundance
Sex (Male vs Female)	0.306	0.627	0.193	0.854
BMI (categorical)	0.062	0.919	0.341	0.592
Diabetes Mellitus (Yes vs No)	0.094	0.901	0.701	0.605
Biliary drainage (Yes vs No)	0.003	0.07	0.07	0.007
Material stent (Metal vs Plastic)	0.032	0.784	0.11	0.181
Type stent (External vs Internal)	0.69	0.184	0.505	0.246
EUS (Yes vs No)	0.344	0.159	0.234	0.086
PPI (Yes vs No)	0.014	0.008	0.007	0.011
Location biopsy (Head vs Tail)	0.073	0.004	0.218	0.004
Malignancy (Yes vs No)	0.424	0.079	0.703	0.162
Complication (Yes vs No)	0.82	0.172	0.527	0.508
Within malignant samples
PDAC vs other malignancy	0.001	0.946	0.176	0.488
Neoadjuvant therapy (Yes vs No)	0.038	1	0.038	0.262
Adjuvant therapy (Yes vs No)	0.32	0.281	0.471	0.523
Within PDAC samples
Survival (<1 year vs > 1 year)	0.411	0.062	0.411	0.1
Neo-adjuvant therapy (Yes vs No)	0.26	0.938	0.084	0.307

## Sheet: All samples
P-value as calculated by with the Independent-Samples Mann-Whitney U Test
Relative abundance
	Proteobacteria	FAFV	Bacteriodetes
Pancreas vs duodenal tissue	0.128	0.472	0.369
Pancreas vs duodenal fluid	0.003	0.001	0.42
Pancreas vs duodenal swab	0.109	0.12	0.01
Abundance
	Proteobacteria	FAFV	Bacteriodetes	Total abundance
Pancreas vs duodenal tissue	0.847	0.699	0.476	0.963
Pancreas vs duodenal fluid	0.032	<0,001	<0,001	<0,001
Pancreas vs duodenal swab	<0,001	<0,001	<0,001	<0,001
Shannon Diversity
	Proteobacteria	FAFV	Bacteriodetes	Total abundance
Pancreas vs duodenal tissue	0.41	0.73	0.771	0.939
Pancreas vs duodenal fluid	0.004	0.007	0.245	0.001
Pancreas vs duodenal swab	0.006	0.001	0.121	<0,001

## Sheet: Paired analysis
P-value as calculated by with the related-Samples Wilcoxon Signed Rank Test
Relative abundance
	Proteobacteria	FAFV	Bacteriodetes
Pancreas vs duodenal tissue	0.026	0.91	0.05
Pancreas vs duodenal fluid	0.13	0.08	0.47
Pancreas vs duodenal swab	0.99	0.9	0.26
Abundance
	Proteobacteria	FAFV	Bacteriodetes	Total abundance
Pancreas vs duodenal tissue	0.66	0.16	0.17	0.155
Pancreas vs duodenal fluid	0.029	<0,001	0.045	0.001
Pancreas vs duodenal swab	<0,001	<0,001	<0,001	<0,001
Shannon diversity
	Proteobacteria	FAFV	Bacteriodetes	Total abundance
Pancreas vs duodenal tissue	0.004	0.035	0.333	0.002
Pancreas vs duodenal fluid	0.764	0.05	0.103	0.163
Pancreas vs duodenal swab	0.086	0.032	0.113	0.101
