# Supplementary material for: Factors that influence the pancreatic and duodenal microbiome in patients undergoing pancreatic surgery
Source: PLoS One. 2022 Dec 16;17(12):e0278377. doi: 10.1371/journal.pone.0278377 (PMC9757549; doi:10.1371/journal.pone.0278377)
Supplement: S2 File — Here raw data for all analyzed samples is provided. On the first tab, the load per sample is provided for each phyla. On the second tab, each line represents a specific fragment length for a specific sample for a particular primer set with the corresponding intensity of that fragment. (XLSX) [file pone.0278377.s003.xlsx]

## Sheet: Loads per sample
sample	Studie nummer	Materiaal	Age	Disease	Malignancy	Type of malignancy	Location Biopsy	Alive/died	PPI	Neo-adjuvant	EUS	Diabetes	BMI	Complications	Which complication	Adjuvant chemo	Which	sample set	Survival in days	</> 1 year survival	Gender	Stent	stent material	Type of stent	BMIcategorial	Phylum	Bacteroidetes	FAFV	Proteobacteria
AA31397	105;2018	Pancreas biopt	70	PDAC	Malignant	PDAC	Head	Died	Yes	No	Yes	Yes	20.83	No	-	No	-	single	497	> 1 year	F	Yes	metal	Internal	<25	1471.17	2.9165	101.585	1366.66
AA31383	106;2019	Pancreas biopt	57	PDAC	Malignant	PDAC	Head	Alive	No	No	No	Yes	31.18	Yes	Chylus leakage	Yes	mFolfirinox	single	546	> 1 year	F	Yes	plastic	Internal	>30	9620.1	7.49012	2031.96	7580.65
AA31385	107;2019	Pancreas biopt	70	PDAC	Malignant	PDAC	Head	Alive	No	Yes	Yes	No	23.48	Yes	Abcess	Yes	Folfirinox	multiple	365	> 1 year	M	Yes	metal	Internal	<25	5001.28	25.8124	708.446	4267.02
AA31422	107;2019	Duodenum biopt	70	PDAC	Malignant	PDAC	Head	Alive	No	Yes	Yes	No	23.48	Yes	Abcess	Yes	Folfirinox	multiple	365	> 1 year	M	Yes	metal	Internal	<25	272408	1646.46	143199	127562
AA31433	107;2019	Duodenum sap	70	PDAC	Malignant	PDAC	Head	Alive	No	Yes	Yes	No	23.48	Yes	Abcess	Yes	Folfirinox	multiple	365	> 1 year	M	Yes	metal	Internal	<25	538191	1306.24	231600	305285
AA31444	107;2019	Duodenum swab	70	PDAC	Malignant	PDAC	Head	Alive	No	Yes	Yes	No	23.48	Yes	Abcess	Yes	Folfirinox	multiple	365	> 1 year	M	Yes	metal	Internal	<25	547148	1056.48	215500	330592
AA31403	109;2018	Pancreas biopt	47	PDAC	Malignant	PDAC	Head	Alive	No	No	No	No	22.3	No	-	Yes	Gemcitabine, 1/6 rounds	single	882	> 1 year	M	Yes	plastic	Internal	<25	4413.22	25.7309	227.328	4160.16
AA31402	113;2018	Pancreas biopt	69	PDAC	Malignant	PDAC	Head	Alive	No	No	Yes	No	27.68	Yes	Cholangitis	Yes	Gemcitabine, 2/6 rounds	single	850	> 1 year	M	Yes	metal	Internal	25-30	421753	34442.1	149311	238000
AA31760	121;2020	Pancreas biopt	80	Cholangiocarcinoma	Malignant	Other	Head	Alive	No	No	Yes	No	23	Yes	Gastroparesis, chylus leakage	?	?	multiple	65	NA	F	No			<25	181600	0	178767	2833.25
AA31769	121;2020	Duodenum sap	80	Cholangiocarcinoma	Malignant	Other	Head	Alive	No	No	Yes	No	23	Yes	Gastroparesis, chylus leakage	?	?	multiple	65	NA	F	No			<25	555443	1015.45	280366	274062
AA31781	121;2020	Duodenum swab	80	Cholangiocarcinoma	Malignant	Other	Head	Alive	No	No	Yes	No	23	Yes	Gastroparesis, chylus leakage	?	?	multiple	65	NA	F	No			<25	359534	1105.39	201061	157368
AA31416	124;2019	Pancreas biopt	73	PDAC	Malignant	PDAC	Head	Alive	No	Yes	Yes	No	29.5	No	-	No	-	multiple	358	> 1 year	M	Yes	metal	Internal	25-30	331865	328.898	152471	179065
AA31430	124;2019	Duodenum biopt	73	PDAC	Malignant	PDAC	Head	Alive	No	Yes	Yes	No	29.5	No	-	No	-	multiple	358	> 1 year	M	Yes	metal	Internal	25-30	341842	15350.3	161688	164804
AA31441	124;2019	Duodenum sap	73	PDAC	Malignant	PDAC	Head	Alive	No	Yes	Yes	No	29.5	No	-	No	-	multiple	358	> 1 year	M	Yes	metal	Internal	25-30	484475	2013.9	218262	264198
AA31451b	124;2019	Duodenum swab	73	PDAC	Malignant	PDAC	Head	Alive	No	Yes	Yes	No	29.5	No	-	No	-	multiple	358	> 1 year	M	Yes	metal	Internal	25-30	414219	2409.55	183467	228343
AA31406	131;2018	Pancreas biopt	48	Fibrosis	Benign	-	Head	Alive	No	No	No	No	24.51	Yes	Gastroparesis	No	-	single	840	> 1 year	M	Yes	metal	Internal	<25	4757.23	12.6373	121.964	4622.63
AA31405	145;2018	Pancreas biopt	59	PDAC	Malignant	PDAC	Head	Died	Yes	No	No	Yes	26.52	No	-	Yes	Gemcitabine	multiple	438	> 1 year	F	No			25-30	6425.88	25.0376	783.19	5617.65
AA31426	145;2018	Duodenum biopt	59	PDAC	Malignant	PDAC	Head	Died	Yes	No	No	Yes	26.52	No	-	Yes	Gemcitabine	multiple	438	> 1 year	F	No			25-30	452.989	349.41	0	103.579
AA31437b	145;2018	Duodenum sap	59	PDAC	Malignant	PDAC	Head	Died	Yes	No	No	Yes	26.52	No	-	Yes	Gemcitabine	multiple	438	> 1 year	F	No			25-30	21175.4	0	21112.6	62.8279
AA31399	148;2018	Pancreas biopt	60	PDAC	Malignant	PDAC	Head	Alive	Yes	No	No	No	21.52	Yes	Gastroparesis, cholangitis	Yes	Gemcitabine, 3/6 round	single	820	> 1 year	F	Yes	metal	Internal	<25	474409	2984.27	203265	268160
AA31400	150;2018	Pancreas biopt	55	Fibrosis	Benign	-	Tail	Alive	No	No	Yes	No	25.36	Yes	POPF	No	-	single	765	> 1 year	M	No			25-30	4813.64	31.7264	29.0548	4752.86
AA31398	152;2018	Pancreas biopt	70	Cholangiocarcinoma	Malignant	Other	Head	Died	No	No	No	No	26.25	Yes	Gastroparesis, POPF, wound infection	No	-	single	590	> 1 year	F	Yes	metal	Internal	25-30	103.932	0	0	103.932
AA31384	153;2019	Pancreas biopt	76	Cholangiocarcinoma	Malignant	Other	Head	Died	No	No	No	No	20.35	Yes	Gastroparesis	No	-	single	446	> 1 year	M	Yes	plastic	Internal	<25	10910.6	45.0798	5732.05	5133.51
AA31386	154;2019	Pancreas biopt	82	PDAC	Malignant	PDAC	Head	Alive	No	Yes	Yes	Yes	28.55	No	-	Yes	Gemcitabine, 1/6 rounds	multiple	395	> 1 year	M	Yes	metal	Internal	25-30	54618	1043.15	85.8873	53488.9
AA31423	154;2019	Duodenum biopt	82	PDAC	Malignant	PDAC	Head	Alive	No	Yes	Yes	Yes	28.55	No	-	Yes	Gemcitabine, 1/6 rounds	multiple	395	> 1 year	M	Yes	metal	Internal	25-30	249417	77645.5	57376.7	114395
AA31434	154;2019	Duodenum sap	82	PDAC	Malignant	PDAC	Head	Alive	No	Yes	Yes	Yes	28.55	No	-	Yes	Gemcitabine, 1/6 rounds	multiple	395	> 1 year	M	Yes	metal	Internal	25-30	585071	150698	139189	295184
AA31445	154;2019	Duodenum swab	82	PDAC	Malignant	PDAC	Head	Alive	No	Yes	Yes	Yes	28.55	No	-	Yes	Gemcitabine, 1/6 rounds	multiple	395	> 1 year	M	Yes	metal	Internal	25-30	408970	89731.7	109078	210160
AA31382	157;2019	Pancreas biopt	65	PDAC	Malignant	PDAC	Head	Alive	No	No	No	Yes	27.95	No	-	No	-	multiple	491	> 1 year	M	Yes	plastic	Internal	25-30	5359.85	0	2408.41	2951.43
AA31421	157;2019	Duodenum biopt	65	PDAC	Malignant	PDAC	Head	Alive	No	No	No	Yes	27.95	No	-	No	-	multiple	491	> 1 year	M	Yes	plastic	Internal	25-30	13071.4	0	6358.06	6713.35
AA31432	157;2019	Duodenum sap	65	PDAC	Malignant	PDAC	Head	Alive	No	No	No	Yes	27.95	No	-	No	-	multiple	491	> 1 year	M	Yes	plastic	Internal	25-30	190909	230.788	129014	61665
AA31443	157;2019	Duodenum swab	65	PDAC	Malignant	PDAC	Head	Alive	No	No	No	Yes	27.95	No	-	No	-	multiple	491	> 1 year	M	Yes	plastic	Internal	25-30	485160	933.059	207627	276601
AA31401	163;2018	Pancreas biopt	78	PDAC	Malignant	PDAC	Tail	Died	No	No	No	No	23.04	Yes	Chylus leakage	Yes	?	single	608	> 1 year	M	No			<25	2096.83	54.4465	19.0085	2023.37
AA31453	170;2018	Pancreas biopt	58	PDAC	Malignant	PDAC	Head	Died	Yes	No	Yes	Yes	26.42	Yes	Gastroparesis, wound infection	No	-	single	205	< 1 year	F	Yes		External	25-30	560766	1737.57	263657	295371
AA31413	180;2018	Pancreas biopt	76	PDAC	Malignant	PDAC	Head	Died	Yes	No	No	Yes	26.4	Yes	Gastroparesis, abces, fascie dehiscencion	No	-	multiple	161	< 1 year	F	Yes	metal	Internal	25-30	163033	62.2461	70103	92867.5
AA31429	180;2018	Duodenum biopt	76	PDAC	Malignant	PDAC	Head	Died	Yes	No	No	Yes	26.4	Yes	Gastroparesis, abces, fascie dehiscencion	No	-	multiple	161	< 1 year	F	Yes	metal	Internal	25-30	54937.7	342.599	11667	42928
AA31440	180;2018	Duodenum sap	76	PDAC	Malignant	PDAC	Head	Died	Yes	No	No	Yes	26.4	Yes	Gastroparesis, abces, fascie dehiscencion	No	-	multiple	161	< 1 year	F	Yes	metal	Internal	25-30	101457	239.784	101217	0
AA31450	180;2018	Duodenum swab	76	PDAC	Malignant	PDAC	Head	Died	Yes	No	No	Yes	26.4	Yes	Gastroparesis, abces, fascie dehiscencion	No	-	multiple	161	< 1 year	F	Yes	metal	Internal	25-30	453175	578.239	159711	292886
AA31412	188;2018	Pancreas biopt	87	PDAC	Malignant	PDAC	Head	Died	Yes	No	No	No	25.8	Yes	Chylus leakage	No	-	single	652	> 1 year	M	Yes	metal	Internal	25-30	5820	0.0152105	238.469	5581.52
AA31768	21;2020	Pancreas biopt	68	PDAC	Malignant	PDAC	Head	Died	No	No	Yes	No	20.07	Yes	Chylus leakage	No	-	multiple	309	< 1 year	F	Yes	metal	Internal	<25	309159	110.345	141739	167310
AA31776	21;2020	Duodenum sap	68	PDAC	Malignant	PDAC	Head	Died	No	No	Yes	No	20.07	Yes	Chylus leakage	No	-	multiple	309	< 1 year	F	Yes	metal	Internal	<25	327156	245.78	148398	178513
AA31388	212;2019	Pancreas biopt	70	Metastasis renal cel carcinoma	Malignant	Other	Tail	Alive	No	No	Yes	No	24.28	No	-	No	-	single	345	> 1 year	F	No			<25	138.447	0	0.729336	137.718
AA31415	23;2019	Pancreas biopt	69	Neuroendocrine tumor	Malignant	Other	Tail	Alive	No	No	Yes	Yes	33.2	No	-	No	-	single	661	> 1 year	M	No			>30	659.316	0	0	659.316
AA31387	249;2019	Pancreas biopt	54	Chronic pancreatitis	Benign	-	Head	Alive	Yes	No	Yes	No	19.94	No	-	No	-	multiple	366	> 1 year	M	Yes		External	<25	108232	5236.82	63622.8	39372.7
AA31788	249;2019	Duodenum swab	54	Chronic pancreatitis	Benign	-	Head	Alive	Yes	No	Yes	No	19.94	No	-	No	-	multiple	366	> 1 year	M	Yes		External	<25	465876	14592	188654	262630
AA31396	25;2020	Pancreas biopt	70	PDAC	Malignant	PDAC	Head	Alive	Yes	Yes	Yes	Yes	27.41	No	-	No	-	single	182	NA	M	Yes	metal	Internal	25-30	398190	960.055	189703	207527
AA31417	254;2019	Pancreas biopt	83	Papilla carcinoma	Malignant	Other	Head	Alive	Yes	No	No	No	24.38	Yes	Chylus leakage	No	-	multiple	372	> 1 year	M	Yes	plastic	Internal	<25	123699	125.012	121614	1959.82
AA31778	254;2019	Duodenum sap	83	Papilla carcinoma	Malignant	Other	Head	Alive	Yes	No	No	No	24.38	Yes	Chylus leakage	No	-	multiple	372	> 1 year	M	Yes	plastic	Internal	<25	315939	677.601	199746	115515
AA31789	254;2019	Duodenum swab	83	Papilla carcinoma	Malignant	Other	Head	Alive	Yes	No	No	No	24.38	Yes	Chylus leakage	No	-	multiple	372	> 1 year	M	Yes	plastic	Internal	<25	403206	1192.5	220496	181518
AA31407	27;2019	Pancreas biopt	69	PDAC	Malignant	PDAC	Head	Died	No	No	Yes	No	19.1	Yes	Gastroparesis	Yes	Folfirinox	multiple	674	> 1 year	F	Yes	metal	Internal	<25	3356.98	0	3004.68	352.301
AA31427b	27;2019	Duodenum biopt	69	PDAC	Malignant	PDAC	Head	Died	No	No	Yes	No	19.1	Yes	Gastroparesis	Yes	Folfirinox	multiple	674	> 1 year	F	Yes	metal	Internal	<25	10855.3	0	10855.3	0
AA31438	27;2019	Duodenum sap	69	PDAC	Malignant	PDAC	Head	Died	No	No	Yes	No	19.1	Yes	Gastroparesis	Yes	Folfirinox	multiple	674	> 1 year	F	Yes	metal	Internal	<25	382923	30033.7	186120	166770
AA31448b	27;2019	Duodenum swab	69	PDAC	Malignant	PDAC	Head	Died	No	No	Yes	No	19.1	Yes	Gastroparesis	Yes	Folfirinox	multiple	674	> 1 year	F	Yes	metal	Internal	<25	337954	7505.39	160939	169509
AA31390	29;2020	Pancreas biopt	48	Papilla carcinoma	Malignant	Other	Head	Alive	No	No	Yes	No	20.6	Yes	Gastroparesis	Yes	Capox	multiple	168	NA	M	Yes	metal	Internal	<25	9199.13	48.7298	31.405	9119
AA31425	29;2020	Duodenum biopt	48	Papilla carcinoma	Malignant	Other	Head	Alive	No	No	Yes	No	20.6	Yes	Gastroparesis	Yes	Capox	multiple	168	NA	M	Yes	metal	Internal	<25	21972.2	29.8951	6739.39	15202.9
AA31436	29;2020	Duodenum sap	48	Papilla carcinoma	Malignant	Other	Head	Alive	No	No	Yes	No	20.6	Yes	Gastroparesis	Yes	Capox	multiple	168	NA	M	Yes	metal	Internal	<25	474324	3653.75	225784	244886
AA31447	29;2020	Duodenum swab	48	Papilla carcinoma	Malignant	Other	Head	Alive	No	No	Yes	No	20.6	Yes	Gastroparesis	Yes	Capox	multiple	168	NA	M	Yes	metal	Internal	<25	458392	334.377	212949	245109
AA31408	30;2019	Pancreas biopt	55	Healthy	Benign	-	Head	Alive	No	No	Yes	No	31.13	Yes	POPF	No	-	single	694	> 1 year	F	Yes	plastic	Internal	>30	2060.01	13.7166	34.0291	2012.27
AA31391	37;2020	Pancreas biopt	72	Papilla carcinoma	Malignant	Other	Head	Died	Yes	No	No	No	27.86	No	-	No	-	multiple	143	< 1 year	F	Yes		External	25-30	105882	3.9027	51708.9	54169
AA31775b	37;2020	Duodenum sap	72	Papilla carcinoma	Malignant	Other	Head	Died	Yes	No	No	No	27.86	No	-	No	-	multiple	143	< 1 year	F	Yes		External	25-30	245383	1471.16	154773	89139.6
AA31787	37;2020	Duodenum swab	72	Papilla carcinoma	Malignant	Other	Head	Died	Yes	No	No	No	27.86	No	-	No	-	multiple	143	< 1 year	F	Yes		External	25-30	369834	327.517	177570	191937
AA31410	39;2019	Pancreas biopt	81	IPMN	Benign	-	Head	Alive	No	No	No	Yes	24.49	Yes	Gastroparesis	No	-	single	672	> 1 year	M	No			<25	8495.82	0	8345.07	150.756
AA31409	4;2019	Pancreas biopt	68	PDAC	Malignant	PDAC	Head	Died	No	No	No	No	17.38	No	-	No	-	multiple	266	< 1 year	F	Yes	metal	Internal	<25	48021.1	39.8471	46353	1628.3
AA31780	4;2019	Duodenum sap	68	PDAC	Malignant	PDAC	Head	Died	No	No	No	No	17.38	No	-	No	-	multiple	266	< 1 year	F	Yes	metal	Internal	<25	93233.9	986.787	91805.7	441.439
AA31791	4;2019	Duodenum swab	68	PDAC	Malignant	PDAC	Head	Died	No	No	No	No	17.38	No	-	No	-	multiple	266	< 1 year	F	Yes	metal	Internal	<25	16997.3	54.8051	16942.5
AA31418	41;2020	Pancreas biopt	82	Papilla carcinoma	Malignant	Other	Head	Died	No	No	Yes	No	22.22	Yes	POPF	No	-	multiple	12	< 1 year	F	Yes		External	<25	68748.9	59.1521	68654.4	35.4094
AA31454	41;2020	Duodenum swab	82	Papilla carcinoma	Malignant	Other	Head	Died	No	No	Yes	No	22.22	Yes	POPF	No	-	multiple	12	< 1 year	F	Yes		External	<25	162340	3551.18	153240	5549.07
AA31411	43;2019	Pancreas biopt	58	Chronic pancreatitis	Benign	-	Head	Alive	No	No	Yes	No	23.04	Yes	Gastroparesis	No	-	multiple	669	> 1 year	M	No			<25	4821.02	0	4719.31	101.712
AA31428	43;2019	Duodenum biopt	58	Chronic pancreatitis	Benign	-	Head	Alive	No	No	Yes	No	23.04	Yes	Gastroparesis	No	-	multiple	669	> 1 year	M	No			<25	459.558	0	408.322	51.2363
AA31439	43;2019	Duodenum sap	58	Chronic pancreatitis	Benign	-	Head	Alive	No	No	Yes	No	23.04	Yes	Gastroparesis	No	-	multiple	669	> 1 year	M	No			<25	380878	222.55	180736	199920
AA31449	43;2019	Duodenum swab	58	Chronic pancreatitis	Benign	-	Head	Alive	No	No	Yes	No	23.04	Yes	Gastroparesis	No	-	multiple	669	> 1 year	M	No			<25	19488.3	675.668	17836.2	976.417
AA31395	5;2019	Pancreas biopt	56	Chronic pancreatitis	Benign	-	Head	Alive	No	No	Yes	No	19.33	No	-	No	-	single	154	NA	M	Yes	metal	Internal	<25	138381	0.0149007	425.618	137955
AA31762	52;2020	Pancreas biopt	66	PDAC	Malignant	PDAC	Head	Alive	No	No	Yes	No	21.63	Yes	Gastroparesis	Yes	?	multiple	163	NA	M	Yes	plastic	Internal	<25	171516	25.0967	169504	1986.78
AA31771	52;2020	Duodenum sap	66	PDAC	Malignant	PDAC	Head	Alive	No	No	Yes	No	21.63	Yes	Gastroparesis	Yes	?	multiple	163	NA	M	Yes	plastic	Internal	<25	118133	142.789	117477	513.037
AA31763	58;2020	Pancreas biopt	69	Sereus cyst adenoma	Benign	-	Head	Alive	Yes	No	Yes	No	27.02	Yes	Cholangitis	No	-	multiple	144	NA	M	No			25-30	244993	1121.06	143050	100822
AA31772	58;2020	Duodenum sap	69	Sereus cyst adenoma	Benign	-	Head	Alive	Yes	No	Yes	No	27.02	Yes	Cholangitis	No	-	multiple	144	NA	M	No			25-30	323371	609.535	223590	99171.7
AA31783	58;2020	Duodenum swab	69	Sereus cyst adenoma	Benign	-	Head	Alive	Yes	No	Yes	No	27.02	Yes	Cholangitis	No	-	multiple	144	NA	M	No			25-30	422300	703.08	226992	194605
AA31764	59;2020	Pancreas biopt	65	PDAC	Malignant	PDAC	Head	Alive	Yes	Yes	Yes	Yes	25.48	Yes	Chylus leakage	No	-	multiple	168	NA	M	No			25-30	9883.72	5882.86	1890.12	2110.74
AA31773	59;2020	Duodenum sap	65	PDAC	Malignant	PDAC	Head	Alive	Yes	Yes	Yes	Yes	25.48	Yes	Chylus leakage	No	-	multiple	168	NA	M	No			25-30	131061	275.484	129954	832.07
AA31784	59;2020	Duodenum swab	65	PDAC	Malignant	PDAC	Head	Alive	Yes	Yes	Yes	Yes	25.48	Yes	Chylus leakage	No	-	multiple	168	NA	M	No			25-30	169245	91063.5	62338.5	15842.7
AA31381	60;2019	Pancreas biopt	77	PDAC	Malignant	PDAC	Head	Died	No	No	No	Yes	23.2	Yes	Chylus leakage	Yes	Gemcitabine, 4/6	single	396	> 1 year	M	Yes	metal	Internal	<25	17351.4	96.0396	923.436	16332
AA31380	61;2019	Pancreas biopt	61	Papilla carcinoma	Malignant	Other	Head	Alive	No	No	Yes	No	20.35	Yes	Chylus leakage	No	-	single	631	> 1 year	F	No			<25	2245.83	0	732.643	1513.18
AA31394	63;2020	Pancreas biopt	77	PDAC	Malignant	PDAC	Tail	Alive	Yes	No	No	No	19.26	Yes	Chylus leakage	No	-	single	154	NA	F	No			<25	25920.7	32.2571	19033	6855.48
AA31414	65;2019	Pancreas biopt	77	PDAC	Malignant	PDAC	Head	Alive	Yes	No	Yes	No	19.38	Yes	Wound infection	No	-	multiple	645	> 1 year	F	Yes	metal	Internal	<25	327977	6494.36	92995.4	228488
AA31779	65;2019	Duodenum sap	77	PDAC	Malignant	PDAC	Head	Alive	Yes	No	Yes	No	19.38	Yes	Wound infection	No	-	multiple	645	> 1 year	F	Yes	metal	Internal	<25	194757	716.579	118051	75989.2
AA31790	65;2019	Duodenum swab	77	PDAC	Malignant	PDAC	Head	Alive	Yes	No	Yes	No	19.38	Yes	Wound infection	No	-	multiple	645	> 1 year	F	Yes	metal	Internal	<25	444894	5844.52	174146	264903
AA31393	65;2020	Pancreas biopt	63	Duodenum carcinoma	Malignant	Other	Head	Alive	Yes	No	No	No	22.43	Yes	POPF, gastroparesis	No	-	single	169	NA	M	No			<25	3593.64	12.4161	3315.16	266.069
AA31392	68;2020	Pancreas biopt	68	Duodenum carcinoma	Malignant	Other	Head	Alive	No	No	Yes	No	30.73	Yes	Gastroparesis	No	-	single	169	NA	F	No			>30	88875.5	459.347	86630.9	1785.29
AA31767	7;2019	Pancreas biopt	55	Chronic pancreatitis	Benign	-	Tail	Alive	Yes	No	No	No	26.8	Yes	Gastroparesis, POPF, PPH	No	-	single	106	NA	M	No			25-30	1713.8	1192.67	0	521.128
AA31419	71;2020	Pancreas biopt	71	Duodenum carcinoma	Malignant	Other	Head	Alive	Yes	No	Yes	No	23.6	Yes	Chylus leakage	No	-	multiple	163	NA	M	No			<25	9985.32	30.1865	2578.21	7376.92
AA31431b	71;2020	Duodenum biopt	71	Duodenum carcinoma	Malignant	Other	Head	Alive	Yes	No	Yes	No	23.6	Yes	Chylus leakage	No	-	multiple	163	NA	M	No			<25	336.656	54.9793	167.541	114.135
AA31442	71;2020	Duodenum sap	71	Duodenum carcinoma	Malignant	Other	Head	Alive	Yes	No	Yes	No	23.6	Yes	Chylus leakage	No	-	multiple	163	NA	M	No			<25	147593	329.796	147159	104.391
AA31786	71;2020	Duodenum swab	71	Duodenum carcinoma	Malignant	Other	Head	Alive	Yes	No	Yes	No	23.6	Yes	Chylus leakage	No	-	multiple	163	NA	M	No			<25	38824.7	1530.32	34601.3	2693.03
AA31766	72;2020	Pancreas biopt	74	PDAC	Malignant	PDAC	Tail	Alive	No	No	Yes	No	18.35	Yes	PPH	Yes		single	141	NA	F	No			<25	6879.04	0	4012.86	2866.18
AA31761	80;2020	Pancreas biopt	54	PDAC	Malignant	PDAC	Head	Alive	Yes	Yes	Yes	Yes	32.6	Yes	Chylus leakage	Yes	Gemcitabine	multiple	113	NA	F	Yes	metal	Internal	>30	499283	3698.92	257687	237897
AA31770	80;2020	Duodenum sap	54	PDAC	Malignant	PDAC	Head	Alive	Yes	Yes	Yes	Yes	32.6	Yes	Chylus leakage	Yes	Gemcitabine	multiple	113	NA	F	Yes	metal	Internal	>30	462633	3625.63	227672	231335
AA31782b	80;2020	Duodenum swab	54	PDAC	Malignant	PDAC	Head	Alive	Yes	Yes	Yes	Yes	32.6	Yes	Chylus leakage	Yes	Gemcitabine	multiple	113	NA	F	Yes	metal	Internal	>30	541968	22450.1	219839	299679
AA31404	88;2018	Pancreas biopt	48	Chronic pancreatitis	Benign	-	Head	Alive	No	No	No	Yes	21.3	No	-	No	-	single	841	> 1 year	M	No			<25	4342.2	91.3087	17.281	4233.61
AA31389	91;2019	Pancreas biopt	60	PDAC	Malignant	PDAC	Head	Alive	No	Yes	Yes	No	21.43	Yes	Gastroparesis, chylus leakage	No	-	multiple	323	NA	M	Yes	metal	Internal	<25	25035.5	62.2928	810.082	24163.1
AA31424	91;2019	Duodenum biopt	60	PDAC	Malignant	PDAC	Head	Alive	No	Yes	Yes	No	21.43	Yes	Gastroparesis, chylus leakage	No	-	multiple	323	NA	M	Yes	metal	Internal	<25	122356	251.881	44534.6	77569.7
AA31435	91;2019	Duodenum sap	60	PDAC	Malignant	PDAC	Head	Alive	No	Yes	Yes	No	21.43	Yes	Gastroparesis, chylus leakage	No	-	multiple	323	NA	M	Yes	metal	Internal	<25	276102	1336.93	20624.1	254141
AA31446	91;2019	Duodenum swab	60	PDAC	Malignant	PDAC	Head	Alive	No	Yes	Yes	No	21.43	Yes	Gastroparesis, chylus leakage	No	-	multiple	323	NA	M	Yes	metal	Internal	<25	724857	104377	192648	427833
AA31420	96;2019	Pancreas biopt	76	Papilla carcinoma	Malignant	Other	Head	Died	Yes	No	Yes	Yes	32.99	Yes	Gastroparesis, chylus leakage	No	-	single	59	< 1 year	M	Yes	metal	Internal	>30	483249	10293.4	203295	269661
AA31765	99;2020	Pancreas biopt	73	PDAC	Malignant	PDAC	Head	Alive	Yes	Yes	Yes	No	25.3	No	-	No	-	multiple	105	NA	M	Yes	metal	Internal	25-30	12145.1	1722.82	6093.76	4328.5
AA31774	99;2020	Duodenum sap	73	PDAC	Malignant	PDAC	Head	Alive	Yes	Yes	Yes	No	25.3	No	-	No	-	multiple	105	NA	M	Yes	metal	Internal	25-30	417609	6608.96	227593	183407
AA31785	99;2020	Duodenum swab	73	PDAC	Malignant	PDAC	Head	Alive	Yes	Yes	Yes	No	25.3	No	-	No	-	multiple	105	NA	M	Yes	metal	Internal	25-30	489313	9571.14	227643	252099

## Sheet: Data pancreas carcinoom
sample	primer	channel	nucleotide	raw	baseline	smooth	datapoint	fragment	fragment intensity	Studie nummer	Materiaal	Opmerkingen	Age	Disease	Malignancy	Type of malignancy	Location Biopsy	Alive/died	PPI	Neo-adjuvant	EUS	Diabetes	BMI	Complications	Which complication	Adjuvant chemo	Which	Human DNA	dataset	sample set	Survival in days	</> 1 year survival	Gender	Stent	stent material	Type of stent	Phylum	Column cluster IDs (baseline per Studie nummer, Materiaal, sampl	Proteo <500	Peak category	Log2(smooth)	Column cluster IDs (smooth per Studie nummer, Materiaal, sample	BMIcategorial	Species Tags	Column cluster IDs (nucleotide per sample and Species) - Embedde	Column cluster IDs (smooth per Studie nummer and Species) - Embe	Species
AA31382	combi	vic	145	-17	-17	0	4008			157;2019	Pancreas biopt		65	PDAC	Malignant	PDAC	Head	Alive	No	No	No	Yes	27.95	No	-	No	-	Untagged	1	multiple	491	> 1 year	M	+	plastic	Internal	Bacteroidetes		False	Untagged	0		25-30	Untagged
AA31382	combi	vic	146	-22	-22	0	4023			157;2019	Pancreas biopt		65	PDAC	Malignant	PDAC	Head	Alive	No	No	No	Yes	27.95	No	-	No	-	Untagged	1	multiple	491	> 1 year	M	+	plastic	Internal	Bacteroidetes		False	Untagged	0		25-30	Untagged
AA31382	combi	vic	147	11	11	0	4038			157;2019	Pancreas biopt		65	PDAC	Malignant	PDAC	Head	Alive	No	No	No	Yes	27.95	No	-	No	-	Untagged	1	multiple	491	> 1 year	M	+	plastic	Internal	Bacteroidetes		False	Untagged	0		25-30	Untagged
AA31382	combi	vic	148	8	7	0	4053			157;2019	Pancreas biopt		65	PDAC	Malignant	PDAC	Head	Alive	No	No	No	Yes	27.95	No	-	No	-	Untagged	1	multiple	491	> 1 year	M	+	plastic	Internal	Bacteroidetes		False	Untagged	0		25-30	Untagged
AA31382	combi	vic	149	12	11	0	4068			157;2019	Pancreas biopt		65	PDAC	Malignant	PDAC	Head	Alive	No	No	No	Yes	27.95	No	-	No	-	Untagged	1	multiple	491	> 1 year	M	+	plastic	Internal	Bacteroidetes		False	Untagged	0		25-30	Untagged
AA31382	combi	vic	150	0	-1	0	4083			157;2019	Pancreas biopt		65	PDAC	Malignant	PDAC	Head	Alive	No	No	No	Yes	27.95	No	-	No	-	Untagged	1	multiple	491	> 1 year	M	+	plastic	Internal	Bacteroidetes		False	Untagged	0		25-30	Untagged
AA31382	combi	vic	151	12	11	0	4098			157;2019	Pancreas biopt		65	PDAC	Malignant	PDAC	Head	Alive	No	No	No	Yes	27.95	No	-	No	-	Untagged	1	multiple	491	> 1 year	M	+	plastic	Internal	Bacteroidetes		False	Untagged	0		25-30	Untagged
AA31382	combi	vic	152	1	0	0	4113			157;2019	Pancreas biopt		65	PDAC	Malignant	PDAC	Head	Alive	No	No	No	Yes	27.95	No	-	No	-	Untagged	1	multiple	491	> 1 year	M	+	plastic	Internal	Bacteroidetes		False	Untagged	0		25-30	Untagged
AA31382	combi	vic	153	5	2	0	4129			157;2019	Pancreas biopt		65	PDAC	Malignant	PDAC	Head	Alive	No	No	No	Yes	27.95	No	-	No	-	Untagged	1	multiple	491	> 1 year	M	+	plastic	Internal	Bacteroidetes		False	Untagged	0		25-30	Untagged
AA31382	combi	vic	154	7	4	0	4144			157;2019	Pancreas biopt		65	PDAC	Malignant	PDAC	Head	Alive	No	No	No	Yes	27.95	No	-	No	-	Untagged	1	multiple	491	> 1 year	M	+	plastic	Internal	Bacteroidetes		False	Untagged	0		25-30	Untagged
AA31382	combi	vic	155	242	238	0	4159			157;2019	Pancreas biopt		65	PDAC	Malignant	PDAC	Head	Alive	No	No	No	Yes	27.95	No	-	No	-	Untagged	1	multiple	491	> 1 year	M	+	plastic	Internal	Bacteroidetes		False	Untagged	0		25-30	Untagged
AA31382	combi	vic	156	11	7	0	4174			157;2019	Pancreas biopt		65	PDAC	Malignant	PDAC	Head	Alive	No	No	No	Yes	27.95	No	-	No	-	Untagged	1	multiple	491	> 1 year	M	+	plastic	Internal	Bacteroidetes		False	Untagged	0		25-30	Untagged
AA31382	combi	vic	157	5	1	0	4189			157;2019	Pancreas biopt		65	PDAC	Malignant	PDAC	Head	Alive	No	No	No	Yes	27.95	No	-	No	-	Untagged	1	multiple	491	> 1 year	M	+	plastic	Internal	Bacteroidetes		False	Untagged	0		25-30	Untagged
AA31382	combi	vic	158	2	-3	0	4204			157;2019	Pancreas biopt		65	PDAC	Malignant	PDAC	Head	Alive	No	No	No	Yes	27.95	No	-	No	-	Untagged	1	multiple	491	> 1 year	M	+	plastic	Internal	Bacteroidetes		False	Untagged	0		25-30	Untagged
AA31382	combi	vic	159	7	3	0	4220			157;2019	Pancreas biopt		65	PDAC	Malignant	PDAC	Head	Alive	No	No	No	Yes	27.95	No	-	No	-	Untagged	1	multiple	491	> 1 year	M	+	plastic	Internal	Bacteroidetes		False	Untagged	0		25-30	Untagged
AA31382	combi	vic	160	-9	-12	0	4235			157;2019	Pancreas biopt		65	PDAC	Malignant	PDAC	Head	Alive	No	No	No	Yes	27.95	No	-	No	-	Untagged	1	multiple	491	> 1 year	M	+	plastic	Internal	Bacteroidetes		False	Untagged	0		25-30	Untagged
AA31382	combi	vic	161	1	-1	0	4250			157;2019	Pancreas biopt		65	PDAC	Malignant	PDAC	Head	Alive	No	No	No	Yes	27.95	No	-	No	-	Untagged	1	multiple	491	> 1 year	M	+	plastic	Internal	Bacteroidetes		False	Untagged	0		25-30	Untagged
AA31382	combi	vic	162	1	1	0	4265			157;2019	Pancreas biopt		65	PDAC	Malignant	PDAC	Head	Alive	No	No	No	Yes	27.95	No	-	No	-	Untagged	1	multiple	491	> 1 year	M	+	plastic	Internal	Bacteroidetes		False	Untagged	0		25-30	Untagged
AA31382	combi	vic	163	-6	-6	0	4281			157;2019	Pancreas biopt		65	PDAC	Malignant	PDAC	Head	Alive	No	No	No	Yes	27.95	No	-	No	-	Untagged	1	multiple	491	> 1 year	M	+	plastic	Internal	Bacteroidetes		False	Untagged	0		25-30	Untagged
AA31382	combi	vic	164	14	15	0	4296			157;2019	Pancreas biopt		65	PDAC	Malignant	PDAC	Head	Alive	No	No	No	Yes	27.95	No	-	No	-	Untagged	1	multiple	491	> 1 year	M	+	plastic	Internal	Bacteroidetes		False	Untagged	0		25-30	Untagged
AA31382	combi	vic	165	10	11	0	4311			157;2019	Pancreas biopt		65	PDAC	Malignant	PDAC	Head	Alive	No	No	No	Yes	27.95	No	-	No	-	Untagged	1	multiple	491	> 1 year	M	+	plastic	Internal	Bacteroidetes		False	Untagged	0		25-30	Untagged
AA31382	combi	vic	166	-6	-3	0	4326			157;2019	Pancreas biopt		65	PDAC	Malignant	PDAC	Head	Alive	No	No	No	Yes	27.95	No	-	No	-	Untagged	1	multiple	491	> 1 year	M	+	plastic	Internal	Bacteroidetes		False	Untagged	0		25-30	Untagged
AA31382	combi	vic	167	-62	-61	0	4341			157;2019	Pancreas biopt		65	PDAC	Malignant	PDAC	Head	Alive	No	No	No	Yes	27.95	No	-	No	-	Untagged	1	multiple	491	> 1 year	M	+	plastic	Internal	Bacteroidetes		False	Untagged	0		25-30	Untagged
AA31382	combi	vic	168	1	2	0	4356			157;2019	Pancreas biopt		65	PDAC	Malignant	PDAC	Head	Alive	No	No	No	Yes	27.95	No	-	No	-	Untagged	1	multiple	491	> 1 year	M	+	plastic	Internal	Bacteroidetes		False	Untagged	0		25-30	Untagged
AA31382	combi	vic	169	-1	3	0	4372			157;2019	Pancreas biopt		65	PDAC	Malignant	PDAC	Head	Alive	No	No	No	Yes	27.95	No	-	No	-	Untagged	1	multiple	491	> 1 year	M	+	plastic	Internal	Bacteroidetes		False	Untagged	0		25-30	Untagged
AA31382	combi	vic	170	-5	0	0	4387			157;2019	Pancreas biopt		65	PDAC	Malignant	PDAC	Head	Alive	No	No	No	Yes	27.95	No	-	No	-	Untagged	1	multiple	491	> 1 year	M	+	plastic	Internal	Bacteroidetes		False	Untagged	0		25-30	Untagged
AA31382	combi	vic	171	4	10	0	4402			157;2019	Pancreas biopt		65	PDAC	Malignant	PDAC	Head	Alive	No	No	No	Yes	27.95	No	-	No	-	Untagged	1	multiple	491	> 1 year	M	+	plastic	Internal	Bacteroidetes		False	Untagged	0		25-30	Untagged
AA31382	combi	vic	172	3	8	0	4417			157;2019	Pancreas biopt		65	PDAC	Malignant	PDAC	Head	Alive	No	No	No	Yes	27.95	No	-	No	-	Untagged	1	multiple	491	> 1 year	M	+	plastic	Internal	Bacteroidetes		False	Untagged	0		25-30	Untagged
AA31382	combi	vic	173	20	24	0	4433			157;2019	Pancreas biopt		65	PDAC	Malignant	PDAC	Head	Alive	No	No	No	Yes	27.95	No	-	No	-	Untagged	1	multiple	491	> 1 year	M	+	plastic	Internal	Bacteroidetes		False	Untagged	0		25-30	Untagged
AA31382	combi	vic	174	28	29	0	4448			157;2019	Pancreas biopt		65	PDAC	Malignant	PDAC	Head	Alive	No	No	No	Yes	27.95	No	-	No	-	Untagged	1	multiple	491	> 1 year	M	+	plastic	Internal	Bacteroidetes		False	Untagged	0		25-30	Untagged
AA31382	combi	vic	175	-9	-9	0	4463			157;2019	Pancreas biopt		65	PDAC	Malignant	PDAC	Head	Alive	No	No	No	Yes	27.95	No	-	No	-	Untagged	1	multiple	491	> 1 year	M	+	plastic	Internal	Bacteroidetes		False	Untagged	0		25-30	Untagged
AA31382	combi	vic	176	0	0	0	4478			157;2019	Pancreas biopt		65	PDAC	Malignant	PDAC	Head	Alive	No	No	No	Yes	27.95	No	-	No	-	Untagged	1	multiple	491	> 1 year	M	+	plastic	Internal	Bacteroidetes		False	Untagged	0		25-30	Untagged
AA31382	combi	vic	177	-7	-10	0	4493			157;2019	Pancreas biopt		65	PDAC	Malignant	PDAC	Head	Alive	No	No	No	Yes	27.95	No	-	No	-	Untagged	1	multiple	491	> 1 year	M	+	plastic	Internal	Bacteroidetes		False	Untagged	0		25-30	Untagged
AA31382	combi	vic	178	1	-2	0	4508			157;2019	Pancreas biopt		65	PDAC	Malignant	PDAC	Head	Alive	No	No	No	Yes	27.95	No	-	No	-	Untagged	1	multiple	491	> 1 year	M	+	plastic	Internal	Bacteroidetes		False	Untagged	0		25-30	Untagged
AA31382	combi	vic	179	10	7	0	4524			157;2019	Pancreas biopt		65	PDAC	Malignant	PDAC	Head	Alive	No	No	No	Yes	27.95	No	-	No	-	Untagged	1	multiple	491	> 1 year	M	+	plastic	Internal	Bacteroidetes		False	Untagged	0		25-30	Untagged
AA31382	combi	vic	180	8	4	0	4539			157;2019	Pancreas biopt		65	PDAC	Malignant	PDAC	Head	Alive	No	No	No	Yes	27.95	No	-	No	-	Untagged	1	multiple	491	> 1 year	M	+	plastic	Internal	Bacteroidetes		False	Untagged	0		25-30	Untagged
AA31382	combi	vic	181	27	24	0	4554			157;2019	Pancreas biopt		65	PDAC	Malignant	PDAC	Head	Alive	No	No	No	Yes	27.95	No	-	No	-	Untagged	1	multiple	491	> 1 year	M	+	plastic	Internal	Bacteroidetes		False	Untagged	0		25-30	Untagged
AA31382	combi	vic	182	37	32	0	4569			157;2019	Pancreas biopt		65	PDAC	Malignant	PDAC	Head	Alive	No	No	No	Yes	27.95	No	-	No	-	Untagged	1	multiple	491	> 1 year	M	+	plastic	Internal	Bacteroidetes		False	Untagged	0		25-30	Untagged
AA31382	combi	vic	183	40	34	0	4585			157;2019	Pancreas biopt		65	PDAC	Malignant	PDAC	Head	Alive	No	No	No	Yes	27.95	No	-	No	-	Untagged	1	multiple	491	> 1 year	M	+	plastic	Internal	Bacteroidetes		False	Untagged	0		25-30	Untagged
AA31382	combi	vic	184	38	31	0	4600			157;2019	Pancreas biopt		65	PDAC	Malignant	PDAC	Head	Alive	No	No	No	Yes	27.95	No	-	No	-	Untagged	1	multiple	491	> 1 year	M	+	plastic	Internal	Bacteroidetes		False	Untagged	0		25-30	Untagged
AA31382	combi	vic	185	2	-6	0	4615			157;2019	Pancreas biopt		65	PDAC	Malignant	PDAC	Head	Alive	No	No	No	Yes	27.95	No	-	No	-	Untagged	1	multiple	491	> 1 year	M	+	plastic	Internal	Bacteroidetes		False	Untagged	0		25-30	Untagged
AA31382	combi	vic	186	0	-7	0	4630			157;2019	Pancreas biopt		65	PDAC	Malignant	PDAC	Head	Alive	No	No	No	Yes	27.95	No	-	No	-	Untagged	1	multiple	491	> 1 year	M	+	plastic	Internal	Bacteroidetes		False	Untagged	0		25-30	Untagged
AA31382	combi	vic	187	6	-1	0	4645			157;2019	Pancreas biopt		65	PDAC	Malignant	PDAC	Head	Alive	No	No	No	Yes	27.95	No	-	No	-	Untagged	1	multiple	491	> 1 year	M	+	plastic	Internal	Bacteroidetes		False	Untagged	0		25-30	Untagged
AA31382	combi	vic	188	4	-2	0	4660			157;2019	Pancreas biopt		65	PDAC	Malignant	PDAC	Head	Alive	No	No	No	Yes	27.95	No	-	No	-	Untagged	1	multiple	491	> 1 year	M	+	plastic	Internal	Bacteroidetes		False	Untagged	0		25-30	Untagged
AA31382	combi	vic	189	-2	-9	0	4676			157;2019	Pancreas biopt		65	PDAC	Malignant	PDAC	Head	Alive	No	No	No	Yes	27.95	No	-	No	-	Untagged	1	multiple	491	> 1 year	M	+	plastic	Internal	Bacteroidetes		False	Untagged	0		25-30	Untagged
AA31382	combi	vic	190	18	11	0	4691			157;2019	Pancreas biopt		65	PDAC	Malignant	PDAC	Head	Alive	No	No	No	Yes	27.95	No	-	No	-	Untagged	1	multiple	491	> 1 year	M	+	plastic	Internal	Bacteroidetes		False	Untagged	0		25-30	Untagged
AA31382	combi	vic	191	20	13	0	4706			157;2019	Pancreas biopt		65	PDAC	Malignant	PDAC	Head	Alive	No	No	No	Yes	27.95	No	-	No	-	Untagged	1	multiple	491	> 1 year	M	+	plastic	Internal	Bacteroidetes		False	Untagged	0		25-30	Untagged
AA31382	combi	vic	192	-5	-14	0	4721			157;2019	Pancreas biopt		65	PDAC	Malignant	PDAC	Head	Alive	No	No	No	Yes	27.95	No	-	No	-	Untagged	1	multiple	491	> 1 year	M	+	plastic	Internal	Bacteroidetes		False	Untagged	0		25-30	Untagged
AA31382	combi	vic	193	9	2	0	4737			157;2019	Pancreas biopt		65	PDAC	Malignant	PDAC	Head	Alive	No	No	No	Yes	27.95	No	-	No	-	Untagged	1	multiple	491	> 1 year	M	+	plastic	Internal	Bacteroidetes		False	Untagged	0		25-30	Untagged
AA31382	combi	vic	194	-1	-7	0	4752			157;2019	Pancreas biopt		65	PDAC	Malignant	PDAC	Head	Alive	No	No	No	Yes	27.95	No	-	No	-	Untagged	1	multiple	491	> 1 year	M	+	plastic	Internal	Bacteroidetes		False	Untagged	0		25-30	Untagged
AA31382	combi	vic	195	235	234	0	4767			157;2019	Pancreas biopt		65	PDAC	Malignant	PDAC	Head	Alive	No	No	No	Yes	27.95	No	-	No	-	Untagged	1	multiple	491	> 1 year	M	+	plastic	Internal	Bacteroidetes		False	Untagged	0		25-30	Untagged
AA31382	combi	vic	196	148	150	0	4782			157;2019	Pancreas biopt		65	PDAC	Malignant	PDAC	Head	Alive	No	No	No	Yes	27.95	No	-	No	-	Untagged	1	multiple	491	> 1 year	M	+	plastic	Internal	Bacteroidetes		False	Untagged	0		25-30	Untagged
AA31382	combi	vic	197	52	54	0	4797			157;2019	Pancreas biopt		65	PDAC	Malignant	PDAC	Head	Alive	No	No	No	Yes	27.95	No	-	No	-	Untagged	1	multiple	491	> 1 year	M	+	plastic	Internal	Bacteroidetes		False	Untagged	0		25-30	Untagged
AA31382	combi	vic	198	39	42	0	4812			157;2019	Pancreas biopt		65	PDAC	Malignant	PDAC	Head	Alive	No	No	No	Yes	27.95	No	-	No	-	Untagged	1	multiple	491	> 1 year	M	+	plastic	Internal	Bacteroidetes		False	Untagged	0		25-30	Untagged
AA31382	combi	vic	199	-22	-21	0	4828			157;2019	Pancreas biopt		65	PDAC	Malignant	PDAC	Head	Alive	No	No	No	Yes	27.95	No	-	No	-	Untagged	1	multiple	491	> 1 year	M	+	plastic	Internal	Bacteroidetes		False	Untagged	0		25-30	Untagged
AA31382	combi	vic	200	-791	-790	0	4843			157;2019	Pancreas biopt		65	PDAC	Malignant	PDAC	Head	Alive	No	No	No	Yes	27.95	No	-	No	-	Untagged	1	multiple	491	> 1 year	M	+	plastic	Internal	Bacteroidetes		False	Untagged	0		25-30	Untagged
AA31382	combi	vic	202	-8	0	0	4874			157;2019	Pancreas biopt		65	PDAC	Malignant	PDAC	Head	Alive	No	No	No	Yes	27.95	No	-	No	-	Untagged	1	multiple	491	> 1 year	M	+	plastic	Internal	Bacteroidetes		False	Untagged	0		25-30	Untagged
AA31382	combi	vic	203	14	25	0	4890			157;2019	Pancreas biopt		65	PDAC	Malignant	PDAC	Head	Alive	No	No	No	Yes	27.95	No	-	No	-	Untagged	1	multiple	491	> 1 year	M	+	plastic	Internal	Bacteroidetes		False	Untagged	0		25-30	Untagged
AA31382	combi	vic	204	-11	8	0	4905			157;2019	Pancreas biopt		65	PDAC	Malignant	PDAC	Head	Alive	No	No	No	Yes	27.95	No	-	No	-	Untagged	1	multiple	491	> 1 year	M	+	plastic	Internal	Bacteroidetes		False	Untagged	0		25-30	Untagged
AA31382	combi	vic	205	-8	22	0	4921			157;2019	Pancreas biopt		65	PDAC	Malignant	PDAC	Head	Alive	No	No	No	Yes	27.95	No	-	No	-	Untagged	1	multiple	491	> 1 year	M	+	plastic	Internal	Bacteroidetes		False	Untagged	0		25-30	Untagged
AA31382	combi	vic	206	-11	20	0	4937			157;2019	Pancreas biopt		65	PDAC	Malignant	PDAC	Head	Alive	No	No	No	Yes	27.95	No	-	No	-	Untagged	1	multiple	491	> 1 year	M	+	plastic	Internal	Bacteroidetes		False	Untagged	0		25-30	Untagged
AA31382	combi	vic	225	-62	-29	0	5235			157;2019	Pancreas biopt		65	PDAC	Malignant	PDAC	Head	Alive	No	No	No	Yes	27.95	No	-	No	-	Untagged	1	multiple	491	> 1 year	M	+	plastic	Internal	Bacteroidetes		False	Untagged	0		25-30	Untagged
AA31382	combi	vic	226	-27	3	0	5250			157;2019	Pancreas biopt		65	PDAC	Malignant	PDAC	Head	Alive	No	No	No	Yes	27.95	No	-	No	-	Untagged	1	multiple	491	> 1 year	M	+	plastic	Internal	Bacteroidetes		False	Untagged	0		25-30	Untagged
AA31382	combi	vic	227	-2	17	0	5266			157;2019	Pancreas biopt		65	PDAC	Malignant	PDAC	Head	Alive	No	No	No	Yes	27.95	No	-	No	-	Untagged	1	multiple	491	> 1 year	M	+	plastic	Internal	Bacteroidetes		False	Untagged	0		25-30	Untagged
AA31382	combi	vic	228	-19	-9	0	5282			157;2019	Pancreas biopt		65	PDAC	Malignant	PDAC	Head	Alive	No	No	No	Yes	27.95	No	-	No	-	Untagged	1	multiple	491	> 1 year	M	+	plastic	Internal	Bacteroidetes		False	Untagged	0		25-30	Untagged
AA31382	combi	vic	229	9	11	0	5297			157;2019	Pancreas biopt		65	PDAC	Malignant	PDAC	Head	Alive	No	No	No	Yes	27.95	No	-	No	-	Untagged	1	multiple	491	> 1 year	M	+	plastic	Internal	Bacteroidetes		False	Untagged	0		25-30	Untagged
AA31382	combi	vic	230	7	1	0	5313			157;2019	Pancreas biopt		65	PDAC	Malignant	PDAC	Head	Alive	No	No	No	Yes	27.95	No	-	No	-	Untagged	1	multiple	491	> 1 year	M	+	plastic	Internal	Bacteroidetes		False	Untagged	0		25-30	Untagged
AA31382	combi	vic	231	13	3	0	5329			157;2019	Pancreas biopt		65	PDAC	Malignant	PDAC	Head	Alive	No	No	No	Yes	27.95	No	-	No	-	Untagged	1	multiple	491	> 1 year	M	+	plastic	Internal	Bacteroidetes		False	Untagged	0		25-30	Untagged
AA31382	combi	vic	232	14	3	0	5344			157;2019	Pancreas biopt		65	PDAC	Malignant	PDAC	Head	Alive	No	No	No	Yes	27.95	No	-	No	-	Untagged	1	multiple	491	> 1 year	M	+	plastic	Internal	Bacteroidetes		False	Untagged	0		25-30	Untagged
AA31382	combi	vic	233	16	4	0	5360			157;2019	Pancreas biopt		65	PDAC	Malignant	PDAC	Head	Alive	No	No	No	Yes	27.95	No	-	No	-	Untagged	1	multiple	491	> 1 year	M	+	plastic	Internal	Bacteroidetes		False	Untagged	0		25-30	Untagged
AA31382	combi	vic	234	5	-10	0	5376			157;2019	Pancreas biopt		65	PDAC	Malignant	PDAC	Head	Alive	No	No	No	Yes	27.95	No	-	No	-	Untagged	1	multiple	491	> 1 year	M	+	plastic	Internal	Bacteroidetes		False	Untagged	0		25-30	Untagged
AA31382	combi	vic	235	32	16	0	5391			157;2019	Pancreas biopt		65	PDAC	Malignant	PDAC	Head	Alive	No	No	No	Yes	27.95	No	-	No	-	Untagged	1	multiple	491	> 1 year	M	+	plastic	Internal	Bacteroidetes		False	Untagged	0		25-30	Untagged
AA31382	combi	vic	236	21	5	0	5407			157;2019	Pancreas biopt		65	PDAC	Malignant	PDAC	Head	Alive	No	No	No	Yes	27.95	No	-	No	-	Untagged	1	multiple	491	> 1 year	M	+	plastic	Internal	Bacteroidetes		False	Untagged	0		25-30	Untagged
AA31382	combi	vic	237	24	7	0	5423			157;2019	Pancreas biopt		65	PDAC	Malignant	PDAC	Head	Alive	No	No	No	Yes	27.95	No	-	No	-	Untagged	1	multiple	491	> 1 year	M	+	plastic	Internal	Bacteroidetes		False	Untagged	0		25-30	Untagged
AA31382	combi	vic	238	-14	-31	0	5438			157;2019	Pancreas biopt		65	PDAC	Malignant	PDAC	Head	Alive	No	No	No	Yes	27.95	No	-	No	-	Untagged	1	multiple	491	> 1 year	M	+	plastic	Internal	Bacteroidetes		False	Untagged	0		25-30	Untagged
AA31382	combi	vic	239	4	-13	0	5454			157;2019	Pancreas biopt		65	PDAC	Malignant	PDAC	Head	Alive	No	No	No	Yes	27.95	No	-	No	-	Untagged	1	multiple	491	> 1 year	M	+	plastic	Internal	Bacteroidetes		False	Untagged	0		25-30	Untagged
AA31382	combi	vic	240	29	11	0	5470			157;2019	Pancreas biopt		65	PDAC	Malignant	PDAC	Head	Alive	No	No	No	Yes	27.95	No	-	No	-	Untagged	1	multiple	491	> 1 year	M	+	plastic	Internal	Bacteroidetes		False	Untagged	0		25-30	Untagged
AA31382	combi	vic	241	18	0	0	5486			157;2019	Pancreas biopt		65	PDAC	Malignant	PDAC	Head	Alive	No	No	No	Yes	27.95	No	-	No	-	Untagged	1	multiple	491	> 1 year	M	+	plastic	Internal	Bacteroidetes		False	Untagged	0		25-30	Untagged
AA31382	combi	vic	242	15	-2	0	5501			157;2019	Pancreas biopt		65	PDAC	Malignant	PDAC	Head	Alive	No	No	No	Yes	27.95	No	-	No	-	Untagged	1	multiple	491	> 1 year	M	+	plastic	Internal	Bacteroidetes		False	Untagged	0		25-30	Untagged
AA31382	combi	vic	243	11	-6	0	5517			157;2019	Pancreas biopt		65	PDAC	Malignant	PDAC	Head	Alive	No	No	No	Yes	27.95	No	-	No	-	Untagged	1	multiple	491	> 1 year	M	+	plastic	Internal	Bacteroidetes		False	Untagged	0		25-30	Untagged
AA31382	combi	vic	244	24	8	0	5533			157;2019	Pancreas biopt		65	PDAC	Malignant	PDAC	Head	Alive	No	No	No	Yes	27.95	No	-	No	-	Untagged	1	multiple	491	> 1 year	M	+	plastic	Internal	Bacteroidetes		False	Untagged	0		25-30	Untagged
AA31382	combi	vic	245	13	-4	0	5548			157;2019	Pancreas biopt		65	PDAC	Malignant	PDAC	Head	Alive	No	No	No	Yes	27.95	No	-	No	-	Untagged	1	multiple	491	> 1 year	M	+	plastic	Internal	Bacteroidetes		False	Untagged	0		25-30	Untagged
AA31382	combi	vic	246	18	0	0	5564			157;2019	Pancreas biopt		65	PDAC	Malignant	PDAC	Head	Alive	No	No	No	Yes	27.95	No	-	No	-	Untagged	1	multiple	491	> 1 year	M	+	plastic	Internal	Bacteroidetes		False	Untagged	0		25-30	Untagged
AA31382	combi	vic	247	8	-9	0	5580			157;2019	Pancreas biopt		65	PDAC	Malignant	PDAC	Head	Alive	No	No	No	Yes	27.95	No	-	No	-	Untagged	1	multiple	491	> 1 year	M	+	plastic	Internal	Bacteroidetes		False	Untagged	0		25-30	Untagged
AA31382	combi	vic	248	17	0	0	5595			157;2019	Pancreas biopt		65	PDAC	Malignant	PDAC	Head	Alive	No	No	No	Yes	27.95	No	-	No	-	Untagged	1	multiple	491	> 1 year	M	+	plastic	Internal	Bacteroidetes		False	Untagged	0		25-30	Untagged
AA31382	combi	vic	249	24	7	0	5611			157;2019	Pancreas biopt		65	PDAC	Malignant	PDAC	Head	Alive	No	No	No	Yes	27.95	No	-	No	-	Untagged	1	multiple	491	> 1 year	M	+	plastic	Internal	Bacteroidetes		False	Untagged	0		25-30	Untagged
AA31382	combi	vic	250	14	-3	0	5627			157;2019	Pancreas biopt		65	PDAC	Malignant	PDAC	Head	Alive	No	No	No	Yes	27.95	No	-	No	-	Untagged	1	multiple	491	> 1 year	M	+	plastic	Internal	Bacteroidetes		False	Untagged	0		25-30	Untagged
AA31382	combi	vic	251	17	1	0	5642			157;2019	Pancreas biopt		65	PDAC	Malignant	PDAC	Head	Alive	No	No	No	Yes	27.95	No	-	No	-	Untagged	1	multiple	491	> 1 year	M	+	plastic	Internal	Bacteroidetes		False	Untagged	0		25-30	Untagged
AA31382	combi	vic	252	8	-7	0	5658			157;2019	Pancreas biopt		65	PDAC	Malignant	PDAC	Head	Alive	No	No	No	Yes	27.95	No	-	No	-	Untagged	1	multiple	491	> 1 year	M	+	plastic	Internal	Bacteroidetes		False	Untagged	0		25-30	Untagged
AA31382	combi	vic	253	10	-4	0	5674			157;2019	Pancreas biopt		65	PDAC	Malignant	PDAC	Head	Alive	No	No	No	Yes	27.95	No	-	No	-	Untagged	1	multiple	491	> 1 year	M	+	plastic	Internal	Bacteroidetes		False	Untagged	0		25-30	Untagged
AA31382	combi	vic	254	19	4	0	5690			157;2019	Pancreas biopt		65	PDAC	Malignant	PDAC	Head	Alive	No	No	No	Yes	27.95	No	-	No	-	Untagged	1	multiple	491	> 1 year	M	+	plastic	Internal	Bacteroidetes		False	Untagged	0		25-30	Untagged
AA31382	combi	vic	255	11	-4	0	5706			157;2019	Pancreas biopt		65	PDAC	Malignant	PDAC	Head	Alive	No	No	No	Yes	27.95	No	-	No	-	Untagged	1	multiple	491	> 1 year	M	+	plastic	Internal	Bacteroidetes		False	Untagged	0		25-30	Untagged
AA31382	combi	vic	256	36	20	0	5722			157;2019	Pancreas biopt		65	PDAC	Malignant	PDAC	Head	Alive	No	No	No	Yes	27.95	No	-	No	-	Untagged	1	multiple	491	> 1 year	M	+	plastic	Internal	Bacteroidetes		False	Untagged	0		25-30	Untagged
AA31382	combi	vic	257	11	-5	0	5737			157;2019	Pancreas biopt		65	PDAC	Malignant	PDAC	Head	Alive	No	No	No	Yes	27.95	No	-	No	-	Untagged	1	multiple	491	> 1 year	M	+	plastic	Internal	Bacteroidetes		False	Untagged	0		25-30	Untagged
AA31382	combi	vic	258	19	3	0	5753			157;2019	Pancreas biopt		65	PDAC	Malignant	PDAC	Head	Alive	No	No	No	Yes	27.95	No	-	No	-	Untagged	1	multiple	491	> 1 year	M	+	plastic	Internal	Bacteroidetes		False	Untagged	0		25-30	Untagged
AA31382	combi	vic	259	10	-6	0	5769			157;2019	Pancreas biopt		65	PDAC	Malignant	PDAC	Head	Alive	No	No	No	Yes	27.95	No	-	No	-	Untagged	1	multiple	491	> 1 year	M	+	plastic	Internal	Bacteroidetes		False	Untagged	0		25-30	Untagged
AA31382	combi	vic	260	33	16	0	5785			157;2019	Pancreas biopt		65	PDAC	Malignant	PDAC	Head	Alive	No	No	No	Yes	27.95	No	-	No	-	Untagged	1	multiple	491	> 1 year	M	+	plastic	Internal	Bacteroidetes		False	Untagged	0		25-30	Untagged
AA31382	combi	vic	261	48	31	0	5801			157;2019	Pancreas biopt		65	PDAC	Malignant	PDAC	Head	Alive	No	No	No	Yes	27.95	No	-	No	-	Untagged	1	multiple	491	> 1 year	M	+	plastic	Internal	Bacteroidetes		False	Untagged	0		25-30	Untagged
AA31382	combi	vic	262	30	11	0	5817			157;2019	Pancreas biopt		65	PDAC	Malignant	PDAC	Head	Alive	No	No	No	Yes	27.95	No	-	No	-	Untagged	1	multiple	491	> 1 year	M	+	plastic	Internal	Bacteroidetes		False	Untagged	0		25-30	Untagged
AA31382	combi	vic	263	25	7	0	5833			157;2019	Pancreas biopt		65	PDAC	Malignant	PDAC	Head	Alive	No	No	No	Yes	27.95	No	-	No	-	Untagged	1	multiple	491	> 1 year	M	+	plastic	Internal	Bacteroidetes		False	Untagged	0		25-30	Untagged
AA31382	combi	vic	264	17	-2	0	5848			157;2019	Pancreas biopt		65	PDAC	Malignant	PDAC	Head	Alive	No	No	No	Yes	27.95	No	-	No	-	Untagged	1	multiple	491	> 1 year	M	+	plastic	Internal	Bacteroidetes		False	Untagged	0		25-30	Untagged
AA31382	combi	vic	265	24	5	0	5864			157;2019	Pancreas biopt		65	PDAC	Malignant	PDAC	Head	Alive	No	No	No	Yes	27.95	No	-	No	-	Untagged	1	multiple	491	> 1 year	M	+	plastic	Internal	Bacteroidetes		False	Untagged	0		25-30	Untagged
AA31382	combi	vic	266	24	4	0	5880			157;2019	Pancreas biopt		65	PDAC	Malignant	PDAC	Head	Alive	No	No	No	Yes	27.95	No	-	No	-	Untagged	1	multiple	491	> 1 year	M	+	plastic	Internal	Bacteroidetes		False	Untagged	0		25-30	Untagged
AA31382	combi	vic	267	18	-1	0	5896			157;2019	Pancreas biopt		65	PDAC	Malignant	PDAC	Head	Alive	No	No	No	Yes	27.95	No	-	No	-	Untagged	1	multiple	491	> 1 year	M	+	plastic	Internal	Bacteroidetes		False	Untagged	0		25-30	Untagged
AA31382	combi	vic	268	8	-10	0	5912			157;2019	Pancreas biopt		65	PDAC	Malignant	PDAC	Head	Alive	No	No	No	Yes	27.95	No	-	No	-	Untagged	1	multiple	491	> 1 year	M	+	plastic	Internal	Bacteroidetes		False	Untagged	0		25-30	Untagged
AA31382	combi	vic	269	6	-11	0	5928			157;2019	Pancreas biopt		65	PDAC	Malignant	PDAC	Head	Alive	No	No	No	Yes	27.95	No	-	No	-	Untagged	1	multiple	491	> 1 year	M	+	plastic	Internal	Bacteroidetes		False	Untagged	0		25-30	Untagged
AA31382	combi	vic	270	18	0	0	5943			157;2019	Pancreas biopt		65	PDAC	Malignant	PDAC	Head	Alive	No	No	No	Yes	27.95	No	-	No	-	Untagged	1	multiple	491	> 1 year	M	+	plastic	Internal	Bacteroidetes		False	Untagged	0		25-30	Untagged
AA31382	combi	vic	271	9	-9	0	5959			157;2019	Pancreas biopt		65	PDAC	Malignant	PDAC	Head	Alive	No	No	No	Yes	27.95	No	-	No	-	Untagged	1	multiple	491	> 1 year	M	+	plastic	Internal	Bacteroidetes		False	Untagged	0		25-30	Untagged
AA31382	combi	vic	272	22	4	0	5975			157;2019	Pancreas biopt		65	PDAC	Malignant	PDAC	Head	Alive	No	No	No	Yes	27.95	No	-	No	-	Untagged	1	multiple	491	> 1 year	M	+	plastic	Internal	Bacteroidetes		False	Untagged	0		25-30	Untagged
AA31382	combi	vic	273	8	-9	0	5991			157;2019	Pancreas biopt		65	PDAC	Malignant	PDAC	Head	Alive	No	No	No	Yes	27.95	No	-	No	-	Untagged	1	multiple	491	> 1 year	M	+	plastic	Internal	Bacteroidetes		False	Untagged	0		25-30	Untagged
AA31382	combi	vic	274	15	-2	0	6007			157;2019	Pancreas biopt		65	PDAC	Malignant	PDAC	Head	Alive	No	No	No	Yes	27.95	No	-	No	-	Untagged	1	multiple	491	> 1 year	M	+	plastic	Internal	Bacteroidetes		False	Untagged	0		25-30	Untagged
AA31382	combi	vic	275	13	-3	0	6023			157;2019	Pancreas biopt		65	PDAC	Malignant	PDAC	Head	Alive	No	No	No	Yes	27.95	No	-	No	-	Untagged	1	multiple	491	> 1 year	M	+	plastic	Internal	Bacteroidetes		False	Untagged	0		25-30	Untagged
AA31382	combi	vic	276	32	16	0	6038			157;2019	Pancreas biopt		65	PDAC	Malignant	PDAC	Head	Alive	No	No	No	Yes	27.95	No	-	No	-	Untagged	1	multiple	491	> 1 year	M	+	plastic	Internal	Bacteroidetes		False	Untagged	0		25-30	Untagged
AA31382	combi	vic	277	23	8	0	6054			157;2019	Pancreas biopt		65	PDAC	Malignant	PDAC	Head	Alive	No	No	No	Yes	27.95	No	-	No	-	Untagged	1	multiple	491	> 1 year	M	+	plastic	Internal	Bacteroidetes		False	Untagged	0		25-30	Untagged
AA31382	combi	vic	278	24	9	0	6070			157;2019	Pancreas biopt		65	PDAC	Malignant	PDAC	Head	Alive	No	No	No	Yes	27.95	No	-	No	-	Untagged	1	multiple	491	> 1 year	M	+	plastic	Internal	Bacteroidetes		False	Untagged	0		25-30	Untagged
AA31382	combi	vic	279	17	2	0	6086			157;2019	Pancreas biopt		65	PDAC	Malignant	PDAC	Head	Alive	No	No	No	Yes	27.95	No	-	No	-	Untagged	1	multiple	491	> 1 year	M	+	plastic	Internal	Bacteroidetes		False	Untagged	0		25-30	Untagged
AA31382	combi	vic	280	10	-5	0	6102			157;2019	Pancreas biopt		65	PDAC	Malignant	PDAC	Head	Alive	No	No	No	Yes	27.95	No	-	No	-	Untagged	1	multiple	491	> 1 year	M	+	plastic	Internal	Bacteroidetes		False	Untagged	0		25-30	Untagged
AA31382	combi	vic	281	15	1	0	6118			157;2019	Pancreas biopt		65	PDAC	Malignant	PDAC	Head	Alive	No	No	No	Yes	27.95	No	-	No	-	Untagged	1	multiple	491	> 1 year	M	+	plastic	Internal	Bacteroidetes		False	Untagged	0		25-30	Untagged
AA31382	combi	vic	282	2	-12	0	6133			157;2019	Pancreas biopt		65	PDAC	Malignant	PDAC	Head	Alive	No	No	No	Yes	27.95	No	-	No	-	Untagged	1	multiple	491	> 1 year	M	+	plastic	Internal	Bacteroidetes		False	Untagged	0		25-30	Untagged
AA31382	combi	vic	283	-40	-54	0	6149			157;2019	Pancreas biopt		65	PDAC	Malignant	PDAC	Head	Alive	No	No	No	Yes	27.95	No	-	No	-	Untagged	1	multiple	491	> 1 year	M	+	plastic	Internal	Bacteroidetes		False	Untagged	0		25-30	Untagged
AA31382	combi	vic	284	6	-9	0	6165			157;2019	Pancreas biopt		65	PDAC	Malignant	PDAC	Head	Alive	No	No	No	Yes	27.95	No	-	No	-	Untagged	1	multiple	491	> 1 year	M	+	plastic	Internal	Bacteroidetes		False	Untagged	0		25-30	Untagged
AA31382	combi	vic	285	13	-1	0	6181			157;2019	Pancreas biopt		65	PDAC	Malignant	PDAC	Head	Alive	No	No	No	Yes	27.95	No	-	No	-	Untagged	1	multiple	491	> 1 year	M	+	plastic	Internal	Bacteroidetes		False	Untagged	0		25-30	Untagged
AA31382	combi	vic	286	15	1	0	6197			157;2019	Pancreas biopt		65	PDAC	Malignant	PDAC	Head	Alive	No	No	No	Yes	27.95	No	-	No	-	Untagged	1	multiple	491	> 1 year	M	+	plastic	Internal	Bacteroidetes		False	Untagged	0		25-30	Untagged
AA31382	combi	vic	287	13	-1	0	6213			157;2019	Pancreas biopt		65	PDAC	Malignant	PDAC	Head	Alive	No	No	No	Yes	27.95	No	-	No	-	Untagged	1	multiple	491	> 1 year	M	+	plastic	Internal	Bacteroidetes		False	Untagged	0		25-30	Untagged
AA31382	combi	vic	288	19	6	0	6228			157;2019	Pancreas biopt		65	PDAC	Malignant	PDAC	Head	Alive	No	No	No	Yes	27.95	No	-	No	-	Untagged	1	multiple	491	> 1 year	M	+	plastic	Internal	Bacteroidetes		False	Untagged	0		25-30	Untagged
AA31382	combi	vic	289	33	20	0	6244			157;2019	Pancreas biopt		65	PDAC	Malignant	PDAC	Head	Alive	No	No	No	Yes	27.95	No	-	No	-	Untagged	1	multiple	491	> 1 year	M	+	plastic	Internal	Bacteroidetes		False	Untagged	0		25-30	Untagged
AA31382	combi	vic	290	36	23	0	6260			157;2019	Pancreas biopt		65	PDAC	Malignant	PDAC	Head	Alive	No	No	No	Yes	27.95	No	-	No	-	Untagged	1	multiple	491	> 1 year	M	+	plastic	Internal	Bacteroidetes		False	Untagged	0		25-30	Untagged
AA31382	combi	vic	291	13	-1	0	6276			157;2019	Pancreas biopt		65	PDAC	Malignant	PDAC	Head	Alive	No	No	No	Yes	27.95	No	-	No	-	Untagged	1	multiple	491	> 1 year	M	+	plastic	Internal	Bacteroidetes		False	Untagged	0		25-30	Untagged
AA31382	combi	vic	292	25	12	0	6292			157;2019	Pancreas biopt		65	PDAC	Malignant	PDAC	Head	Alive	No	No	No	Yes	27.95	No	-	No	-	Untagged	1	multiple	491	> 1 year	M	+	plastic	Internal	Bacteroidetes		False	Untagged	0		25-30	Untagged
AA31382	combi	vic	293	8	-5	0	6308			157;2019	Pancreas biopt		65	PDAC	Malignant	PDAC	Head	Alive	No	No	No	Yes	27.95	No	-	No	-	Untagged	1	multiple	491	> 1 year	M	+	plastic	Internal	Bacteroidetes		False	Untagged	0		25-30	Untagged
AA31382	combi	vic	294	-16	-30	0	6324			157;2019	Pancreas biopt		65	PDAC	Malignant	PDAC	Head	Alive	No	No	No	Yes	27.95	No	-	No	-	Untagged	1	multiple	491	> 1 year	M	+	plastic	Internal	Bacteroidetes		False	Untagged	0		25-30	Untagged
AA31382	combi	vic	295	10	-4	0	6339			157;2019	Pancreas biopt		65	PDAC	Malignant	PDAC	Head	Alive	No	No	No	Yes	27.95	No	-	No	-	Untagged	1	multiple	491	> 1 year	M	+	plastic	Internal	Bacteroidetes		False	Untagged	0		25-30	Untagged
AA31382	combi	vic	296	27	13	0	6355			157;2019	Pancreas biopt		65	PDAC	Malignant	PDAC	Head	Alive	No	No	No	Yes	27.95	No	-	No	-	Untagged	1	multiple	491	> 1 year	M	+	plastic	Internal	Bacteroidetes		False	Untagged	0		25-30	Untagged
AA31382	combi	vic	297	8	-6	0	6371			157;2019	Pancreas biopt		65	PDAC	Malignant	PDAC	Head	Alive	No	No	No	Yes	27.95	No	-	No	-	Untagged	1	multiple	491	> 1 year	M	+	plastic	Internal	Bacteroidetes		False	Untagged	0		25-30	Untagged
AA31382	combi	vic	298	25	10	0	6387			157;2019	Pancreas biopt		65	PDAC	Malignant	PDAC	Head	Alive	No	No	No	Yes	27.95	No	-	No	-	Untagged	1	multiple	491	> 1 year	M	+	plastic	Internal	Bacteroidetes		False	Untagged	0		25-30	Untagged
AA31382	combi	vic	299	19	4	0	6403			157;2019	Pancreas biopt		65	PDAC	Malignant	PDAC	Head	Alive	No	No	No	Yes	27.95	No	-	No	-	Untagged	1	multiple	491	> 1 year	M	+	plastic	Internal	Bacteroidetes		False	Untagged	0		25-30	Untagged
AA31382	combi	vic	300	14	-1	0	6419			157;2019	Pancreas biopt		65	PDAC	Malignant	PDAC	Head	Alive	No	No	No	Yes	27.95	No	-	No	-	Untagged	1	multiple	491	> 1 year	M	+	plastic	Internal	Bacteroidetes		False	Untagged	0		25-30	Untagged
AA31382	combi	vic	301	18	2	0	6434			157;2019	Pancreas biopt		65	PDAC	Malignant	PDAC	Head	Alive	No	No	No	Yes	27.95	No	-	No	-	Untagged	1	multiple	491	> 1 year	M	+	plastic	Internal	Bacteroidetes		False	Untagged	0		25-30	Untagged
AA31382	combi	vic	302	27	10	0	6450			157;2019	Pancreas biopt		65	PDAC	Malignant	PDAC	Head	Alive	No	No	No	Yes	27.95	No	-	No	-	Untagged	1	multiple	491	> 1 year	M	+	plastic	Internal	Bacteroidetes		False	Untagged	0		25-30	Untagged
AA31382	combi	vic	303	27	9	0	6466			157;2019	Pancreas biopt		65	PDAC	Malignant	PDAC	Head	Alive	No	No	No	Yes	27.95	No	-	No	-	Untagged	1	multiple	491	> 1 year	M	+	plastic	Internal	Bacteroidetes		False	Untagged	0		25-30	Untagged
AA31382	combi	vic	304	7	-12	0	6482			157;2019	Pancreas biopt		65	PDAC	Malignant	PDAC	Head	Alive	No	No	No	Yes	27.95	No	-	No	-	Untagged	1	multiple	491	> 1 year	M	+	plastic	Internal	Bacteroidetes		False	Untagged	0		25-30	Untagged
AA31382	combi	vic	305	17	-4	0	6498			157;2019	Pancreas biopt		65	PDAC	Malignant	PDAC	Head	Alive	No	No	No	Yes	27.95	No	-	No	-	Untagged	1	multiple	491	> 1 year	M	+	plastic	Internal	Bacteroidetes		False	Untagged	0		25-30	Untagged
AA31382	combi	vic	306	-11	-34	0	6514			157;2019	Pancreas biopt		65	PDAC	Malignant	PDAC	Head	Alive	No	No	No	Yes	27.95	No	-	No	-	Untagged	1	multiple	491	> 1 year	M	+	plastic	Internal	Bacteroidetes		False	Untagged	0		25-30	Untagged
AA31382	combi	vic	307	25	1	0	6530			157;2019	Pancreas biopt		65	PDAC	Malignant	PDAC	Head	Alive	No	No	No	Yes	27.95	No	-	No	-	Untagged	1	multiple	491	> 1 year	M	+	plastic	Internal	Bacteroidetes		False	Untagged	0		25-30	Untagged
AA31382	combi	vic	308	33	5	0	6546			157;2019	Pancreas biopt		65	PDAC	Malignant	PDAC	Head	Alive	No	No	No	Yes	27.95	No	-	No	-	Untagged	1	multiple	491	> 1 year	M	+	plastic	Internal	Bacteroidetes		False	Untagged	0		25-30	Untagged
AA31382	combi	vic	315	33	-3	0	6658			157;2019	Pancreas biopt		65	PDAC	Malignant	PDAC	Head	Alive	No	No	No	Yes	27.95	No	-	No	-	Untagged	1	multiple	491	> 1 year	M	+	plastic	Internal	Bacteroidetes		False	Untagged	0		25-30	Untagged
AA31382	combi	vic	316	24	-12	0	6674			157;2019	Pancreas biopt		65	PDAC	Malignant	PDAC	Head	Alive	No	No	No	Yes	27.95	No	-	No	-	Untagged	1	multiple	491	> 1 year	M	+	plastic	Internal	Bacteroidetes		False	Untagged	0		25-30	Untagged
AA31382	combi	vic	317	32	-2	0	6690			157;2019	Pancreas biopt		65	PDAC	Malignant	PDAC	Head	Alive	No	No	No	Yes	27.95	No	-	No	-	Untagged	1	multiple	491	> 1 year	M	+	plastic	Internal	Bacteroidetes		False	Untagged	0		25-30	Untagged
AA31382	combi	vic	318	22	-11	0	6706			157;2019	Pancreas biopt		65	PDAC	Malignant	PDAC	Head	Alive	No	No	No	Yes	27.95	No	-	No	-	Untagged	1	multiple	491	> 1 year	M	+	plastic	Internal	Bacteroidetes		False	Untagged	0		25-30	Untagged
AA31382	combi	vic	319	19	-13	0	6722			157;2019	Pancreas biopt		65	PDAC	Malignant	PDAC	Head	Alive	No	No	No	Yes	27.95	No	-	No	-	Untagged	1	multiple	491	> 1 year	M	+	plastic	Internal	Bacteroidetes		False	Untagged	0		25-30	Untagged
AA31382	combi	vic	320	40	8	0	6738			157;2019	Pancreas biopt		65	PDAC	Malignant	PDAC	Head	Alive	No	No	No	Yes	27.95	No	-	No	-	Untagged	1	multiple	491	> 1 year	M	+	plastic	Internal	Bacteroidetes		False	Untagged	0		25-30	Untagged
AA31382	combi	vic	321	36	4	0	6754			157;2019	Pancreas biopt		65	PDAC	Malignant	PDAC	Head	Alive	No	No	No	Yes	27.95	No	-	No	-	Untagged	1	multiple	491	> 1 year	M	+	plastic	Internal	Bacteroidetes		False	Untagged	0		25-30	Untagged
AA31382	combi	vic	322	28	-4	0	6770			157;2019	Pancreas biopt		65	PDAC	Malignant	PDAC	Head	Alive	No	No	No	Yes	27.95	No	-	No	-	Untagged	1	multiple	491	> 1 year	M	+	plastic	Internal	Bacteroidetes		False	Untagged	0		25-30	Untagged
AA31382	combi	vic	323	24	-7	0	6786			157;2019	Pancreas biopt		65	PDAC	Malignant	PDAC	Head	Alive	No	No	No	Yes	27.95	No	-	No	-	Untagged	1	multiple	491	> 1 year	M	+	plastic	Internal	Bacteroidetes		False	Untagged	0		25-30	Untagged
AA31382	combi	vic	324	58	27	0	6802			157;2019	Pancreas biopt		65	PDAC	Malignant	PDAC	Head	Alive	No	No	No	Yes	27.95	No	-	No	-	Untagged	1	multiple	491	> 1 year	M	+	plastic	Internal	Bacteroidetes		False	Untagged	0		25-30	Untagged
AA31382	combi	vic	325	30	-2	0	6818			157;2019	Pancreas biopt		65	PDAC	Malignant	PDAC	Head	Alive	No	No	No	Yes	27.95	No	-	No	-	Untagged	1	multiple	491	> 1 year	M	+	plastic	Internal	Bacteroidetes		False	Untagged	0		25-30	Untagged
AA31382	combi	vic	326	52	20	0	6834			157;2019	Pancreas biopt		65	PDAC	Malignant	PDAC	Head	Alive	No	No	No	Yes	27.95	No	-	No	-	Untagged	1	multiple	491	> 1 year	M	+	plastic	Internal	Bacteroidetes		False	Untagged	0		25-30	Untagged
AA31382	combi	vic	327	101	69	0	6850			157;2019	Pancreas biopt		65	PDAC	Malignant	PDAC	Head	Alive	No	No	No	Yes	27.95	No	-	No	-	Untagged	1	multiple	491	> 1 year	M	+	plastic	Internal	Bacteroidetes		False	Untagged	0		25-30	Untagged
AA31382	combi	vic	328	28	-1	0	6866			157;2019	Pancreas biopt		65	PDAC	Malignant	PDAC	Head	Alive	No	No	No	Yes	27.95	No	-	No	-	Untagged	1	multiple	491	> 1 year	M	+	plastic	Internal	Bacteroidetes		False	Untagged	0		25-30	Untagged
AA31382	combi	vic	329	26	-1	0	6882			157;2019	Pancreas biopt		65	PDAC	Malignant	PDAC	Head	Alive	No	No	No	Yes	27.95	No	-	No	-	Untagged	1	multiple	491	> 1 year	M	+	plastic	Internal	Bacteroidetes		False	Untagged	0		25-30	Untagged
AA31382	combi	vic	330	20	-6	0	6898			157;2019	Pancreas biopt		65	PDAC	Malignant	PDAC	Head	Alive	No	No	No	Yes	27.95	No	-	No	-	Untagged	1	multiple	491	> 1 year	M	+	plastic	Internal	Bacteroidetes		False	Untagged	0		25-30	Untagged
AA31382	combi	vic	331	73	47	0	6914			157;2019	Pancreas biopt		65	PDAC	Malignant	PDAC	Head	Alive	No	No	No	Yes	27.95	No	-	No	-	Untagged	1	multiple	491	> 1 year	M	+	plastic	Internal	Bacteroidetes		False	Untagged	0		25-30	Untagged
AA31382	combi	vic	332	32	7	0	6930			157;2019	Pancreas biopt		65	PDAC	Malignant	PDAC	Head	Alive	No	No	No	Yes	27.95	No	-	No	-	Untagged	1	multiple	491	> 1 year	M	+	plastic	Internal	Bacteroidetes		False	Untagged	0		25-30	Untagged
AA31382	combi	vic	333	15	-9	0	6946			157;2019	Pancreas biopt		65	PDAC	Malignant	PDAC	Head	Alive	No	No	No	Yes	27.95	No	-	No	-	Untagged	1	multiple	491	> 1 year	M	+	plastic	Internal	Bacteroidetes		False	Untagged	0		25-30	Untagged
AA31382	combi	vic	334	13	-9	0	6962			157;2019	Pancreas biopt		65	PDAC	Malignant	PDAC	Head	Alive	No	No	No	Yes	27.95	No	-	No	-	Untagged	1	multiple	491	> 1 year	M	+	plastic	Internal	Bacteroidetes		False	Untagged	0		25-30	Untagged
AA31382	combi	vic	335	12	-10	0	6978			157;2019	Pancreas biopt		65	PDAC	Malignant	PDAC	Head	Alive	No	No	No	Yes	27.95	No	-	No	-	Untagged	1	multiple	491	> 1 year	M	+	plastic	Internal	Bacteroidetes		False	Untagged	0		25-30	Untagged
AA31382	combi	vic	336	21	0	0	6994			157;2019	Pancreas biopt		65	PDAC	Malignant	PDAC	Head	Alive	No	No	No	Yes	27.95	No	-	No	-	Untagged	1	multiple	491	> 1 year	M	+	plastic	Internal	Bacteroidetes		False	Untagged	0		25-30	Untagged
AA31382	combi	vic	337	36	15	0	7010			157;2019	Pancreas biopt		65	PDAC	Malignant	PDAC	Head	Alive	No	No	No	Yes	27.95	No	-	No	-	Untagged	1	multiple	491	> 1 year	M	+	plastic	Internal	Bacteroidetes		False	Untagged	0		25-30	Untagged
AA31382	combi	vic	338	17	-3	0	7026			157;2019	Pancreas biopt		65	PDAC	Malignant	PDAC	Head	Alive	No	No	No	Yes	27.95	No	-	No	-	Untagged	1	multiple	491	> 1 year	M	+	plastic	Internal	Bacteroidetes		False	Untagged	0		25-30	Untagged
AA31382	combi	vic	339	22	2	0	7042			157;2019	Pancreas biopt		65	PDAC	Malignant	PDAC	Head	Alive	No	No	No	Yes	27.95	No	-	No	-	Untagged	1	multiple	491	> 1 year	M	+	plastic	Internal	Bacteroidetes		False	Untagged	0		25-30	Untagged
AA31382	combi	vic	340	20	1	0	7058			157;2019	Pancreas biopt		65	PDAC	Malignant	PDAC	Head	Alive	No	No	No	Yes	27.95	No	-	No	-	Untagged	1	multiple	491	> 1 year	M	+	plastic	Internal	Bacteroidetes		False	Untagged	0		25-30	Untagged
AA31382	combi	vic	341	19	0	0	7074			157;2019	Pancreas biopt		65	PDAC	Malignant	PDAC	Head	Alive	No	No	No	Yes	27.95	No	-	No	-	Untagged	1	multiple	491	> 1 year	M	+	plastic	Internal	Bacteroidetes		False	Untagged	0		25-30	Untagged
AA31382	combi	vic	342	16	-3	0	7090			157;2019	Pancreas biopt		65	PDAC	Malignant	PDAC	Head	Alive	No	No	No	Yes	27.95	No	-	No	-	Untagged	1	multiple	491	> 1 year	M	+	plastic	Internal	Bacteroidetes		False	Untagged	0		25-30	Untagged
AA31382	combi	vic	343	15	-4	0	7106			157;2019	Pancreas biopt		65	PDAC	Malignant	PDAC	Head	Alive	No	No	No	Yes	27.95	No	-	No	-	Untagged	1	multiple	491	> 1 year	M	+	plastic	Internal	Bacteroidetes		False	Untagged	0		25-30	Untagged
AA31382	combi	vic	344	13	-7	0	7122			157;2019	Pancreas biopt		65	PDAC	Malignant	PDAC	Head	Alive	No	No	No	Yes	27.95	No	-	No	-	Untagged	1	multiple	491	> 1 year	M	+	plastic	Internal	Bacteroidetes		False	Untagged	0		25-30	Untagged
AA31382	combi	vic	345	12	-8	0	7138			157;2019	Pancreas biopt		65	PDAC	Malignant	PDAC	Head	Alive	No	No	No	Yes	27.95	No	-	No	-	Untagged	1	multiple	491	> 1 year	M	+	plastic	Internal	Bacteroidetes		False	Untagged	0		25-30	Untagged
AA31382	combi	vic	346	15	-5	0	7154			157;2019	Pancreas biopt		65	PDAC	Malignant	PDAC	Head	Alive	No	No	No	Yes	27.95	No	-	No	-	Untagged	1	multiple	491	> 1 year	M	+	plastic	Internal	Bacteroidetes		False	Untagged	0		25-30	Untagged
AA31382	combi	vic	347	8	-12	0	7170			157;2019	Pancreas biopt		65	PDAC	Malignant	PDAC	Head	Alive	No	No	No	Yes	27.95	No	-	No	-	Untagged	1	multiple	491	> 1 year	M	+	plastic	Internal	Bacteroidetes		False	Untagged	0		25-30	Untagged
AA31382	combi	vic	348	23	3	0	7186			157;2019	Pancreas biopt		65	PDAC	Malignant	PDAC	Head	Alive	No	No	No	Yes	27.95	No	-	No	-	Untagged	1	multiple	491	> 1 year	M	+	plastic	Internal	Bacteroidetes		False	Untagged	0		25-30	Untagged
AA31382	combi	vic	349	65	45	0	7202			157;2019	Pancreas biopt		65	PDAC	Malignant	PDAC	Head	Alive	No	No	No	Yes	27.95	No	-	No	-	Untagged	1	multiple	491	> 1 year	M	+	plastic	Internal	Bacteroidetes		False	Untagged	0		25-30	Untagged
AA31382	combi	vic	350	45	24	0	7218			157;2019	Pancreas biopt		65	PDAC	Malignant	PDAC	Head	Alive	No	No	No	Yes	27.95	No	-	No	-	Untagged	1	multiple	491	> 1 year	M	+	plastic	Internal	Bacteroidetes		False	Untagged	0		25-30	Untagged
AA31382	combi	vic	351	28	7	0	7234			157;2019	Pancreas biopt		65	PDAC	Malignant	PDAC	Head	Alive	No	No	No	Yes	27.95	No	-	No	-	Untagged	1	multiple	491	> 1 year	M	+	plastic	Internal	Bacteroidetes		False	Untagged	0		25-30	Untagged
AA31382	combi	vic	352	18	-4	0	7250			157;2019	Pancreas biopt		65	PDAC	Malignant	PDAC	Head	Alive	No	No	No	Yes	27.95	No	-	No	-	Untagged	1	multiple	491	> 1 year	M	+	plastic	Internal	Bacteroidetes		False	Untagged	0		25-30	Untagged
AA31382	combi	vic	353	17	-5	0	7266			157;2019	Pancreas biopt		65	PDAC	Malignant	PDAC	Head	Alive	No	No	No	Yes	27.95	No	-	No	-	Untagged	1	multiple	491	> 1 year	M	+	plastic	Internal	Bacteroidetes		False	Untagged	0		25-30	Untagged
AA31382	combi	vic	354	16	-6	0	7282			157;2019	Pancreas biopt		65	PDAC	Malignant	PDAC	Head	Alive	No	No	No	Yes	27.95	No	-	No	-	Untagged	1	multiple	491	> 1 year	M	+	plastic	Internal	Bacteroidetes		False	Untagged	0		25-30	Untagged
AA31382	combi	vic	355	30	9	0	7298			157;2019	Pancreas biopt		65	PDAC	Malignant	PDAC	Head	Alive	No	No	No	Yes	27.95	No	-	No	-	Untagged	1	multiple	491	> 1 year	M	+	plastic	Internal	Bacteroidetes		False	Untagged	0		25-30	Untagged
AA31382	combi	vic	356	24	3	0	7314			157;2019	Pancreas biopt		65	PDAC	Malignant	PDAC	Head	Alive	No	No	No	Yes	27.95	No	-	No	-	Untagged	1	multiple	491	> 1 year	M	+	plastic	Internal	Bacteroidetes		False	Untagged	0		25-30	Untagged
AA31382	combi	vic	357	18	-2	0	7330			157;2019	Pancreas biopt		65	PDAC	Malignant	PDAC	Head	Alive	No	No	No	Yes	27.95	No	-	No	-	Untagged	1	multiple	491	> 1 year	M	+	plastic	Internal	Bacteroidetes		False	Untagged	0		25-30	Untagged
AA31382	combi	vic	358	15	-5	0	7346			157;2019	Pancreas biopt		65	PDAC	Malignant	PDAC	Head	Alive	No	No	No	Yes	27.95	No	-	No	-	Untagged	1	multiple	491	> 1 year	M	+	plastic	Internal	Bacteroidetes		False	Untagged	0		25-30	Untagged
AA31382	combi	vic	359	14	-7	0	7362			157;2019	Pancreas biopt		65	PDAC	Malignant	PDAC	Head	Alive	No	No	No	Yes	27.95	No	-	No	-	Untagged	1	multiple	491	> 1 year	M	+	plastic	Internal	Bacteroidetes		False	Untagged	0		25-30	Untagged
AA31382	combi	vic	360	21	0	0	7378			157;2019	Pancreas biopt		65	PDAC	Malignant	PDAC	Head	Alive	No	No	No	Yes	27.95	No	-	No	-	Untagged	1	multiple	491	> 1 year	M	+	plastic	Internal	Bacteroidetes		False	Untagged	0		25-30	Untagged
AA31382	combi	vic	361	34	13	0	7394			157;2019	Pancreas biopt		65	PDAC	Malignant	PDAC	Head	Alive	No	No	No	Yes	27.95	No	-	No	-	Untagged	1	multiple	491	> 1 year	M	+	plastic	Internal	Bacteroidetes		False	Untagged	0		25-30	Untagged
AA31382	combi	vic	362	31	11	0	7410			157;2019	Pancreas biopt		65	PDAC	Malignant	PDAC	Head	Alive	No	No	No	Yes	27.95	No	-	No	-	Untagged	1	multiple	491	> 1 year	M	+	plastic	Internal	Bacteroidetes		False	Untagged	0		25-30	Untagged
AA31382	combi	vic	363	22	1	0	7426			157;2019	Pancreas biopt		65	PDAC	Malignant	PDAC	Head	Alive	No	No	No	Yes	27.95	No	-	No	-	Untagged	1	multiple	491	> 1 year	M	+	plastic	Internal	Bacteroidetes		False	Untagged	0		25-30	Untagged
AA31382	combi	vic	364	17	-4	0	7442			157;2019	Pancreas biopt		65	PDAC	Malignant	PDAC	Head	Alive	No	No	No	Yes	27.95	No	-	No	-	Untagged	1	multiple	491	> 1 year	M	+	plastic	Internal	Bacteroidetes		False	Untagged	0		25-30	Untagged
AA31382	combi	vic	365	23	3	0	7458			157;2019	Pancreas biopt		65	PDAC	Malignant	PDAC	Head	Alive	No	No	No	Yes	27.95	No	-	No	-	Untagged	1	multiple	491	> 1 year	M	+	plastic	Internal	Bacteroidetes		False	Untagged	0		25-30	Untagged
AA31382	combi	vic	366	16	-4	0	7474			157;2019	Pancreas biopt		65	PDAC	Malignant	PDAC	Head	Alive	No	No	No	Yes	27.95	No	-	No	-	Untagged	1	multiple	491	> 1 year	M	+	plastic	Internal	Bacteroidetes		False	Untagged	0		25-30	Untagged
AA31382	combi	vic	367	24	4	0	7490			157;2019	Pancreas biopt		65	PDAC	Malignant	PDAC	Head	Alive	No	No	No	Yes	27.95	No	-	No	-	Untagged	1	multiple	491	> 1 year	M	+	plastic	Internal	Bacteroidetes		False	Untagged	0		25-30	Untagged
AA31382	combi	vic	368	19	-1	0	7506			157;2019	Pancreas biopt		65	PDAC	Malignant	PDAC	Head	Alive	No	No	No	Yes	27.95	No	-	No	-	Untagged	1	multiple	491	> 1 year	M	+	plastic	Internal	Bacteroidetes		False	Untagged	0		25-30	Untagged
AA31382	combi	vic	369	92	72	0	7522			157;2019	Pancreas biopt		65	PDAC	Malignant	PDAC	Head	Alive	No	No	No	Yes	27.95	No	-	No	-	Untagged	1	multiple	491	> 1 year	M	+	plastic	Internal	Bacteroidetes		False	Untagged	0		25-30	Untagged
AA31382	combi	vic	370	13	-7	0	7538			157;2019	Pancreas biopt		65	PDAC	Malignant	PDAC	Head	Alive	No	No	No	Yes	27.95	No	-	No	-	Untagged	1	multiple	491	> 1 year	M	+	plastic	Internal	Bacteroidetes		False	Untagged	0		25-30	Untagged
AA31382	combi	vic	371	29	8	0	7554			157;2019	Pancreas biopt		65	PDAC	Malignant	PDAC	Head	Alive	No	No	No	Yes	27.95	No	-	No	-	Untagged	1	multiple	491	> 1 year	M	+	plastic	Internal	Bacteroidetes		False	Untagged	0		25-30	Untagged
AA31382	combi	vic	372	22	0	0	7570			157;2019	Pancreas biopt		65	PDAC	Malignant	PDAC	Head	Alive	No	No	No	Yes	27.95	No	-	No	-	Untagged	1	multiple	491	> 1 year	M	+	plastic	Internal	Bacteroidetes		False	Untagged	0		25-30	Untagged
AA31382	combi	vic	373	24	1	0	7586			157;2019	Pancreas biopt		65	PDAC	Malignant	PDAC	Head	Alive	No	No	No	Yes	27.95	No	-	No	-	Untagged	1	multiple	491	> 1 year	M	+	plastic	Internal	Bacteroidetes		False	Untagged	0		25-30	Untagged
AA31382	combi	vic	374	13	-10	0	7602			157;2019	Pancreas biopt		65	PDAC	Malignant	PDAC	Head	Alive	No	No	No	Yes	27.95	No	-	No	-	Untagged	1	multiple	491	> 1 year	M	+	plastic	Internal	Bacteroidetes		False	Untagged	0		25-30	Untagged
AA31382	combi	vic	375	33	11	0	7618			157;2019	Pancreas biopt		65	PDAC	Malignant	PDAC	Head	Alive	No	No	No	Yes	27.95	No	-	No	-	Untagged	1	multiple	491	> 1 year	M	+	plastic	Internal	Bacteroidetes		False	Untagged	0		25-30	Untagged
AA31382	combi	vic	376	49	28	0	7634			157;2019	Pancreas biopt		65	PDAC	Malignant	PDAC	Head	Alive	No	No	No	Yes	27.95	No	-	No	-	Untagged	1	multiple	491	> 1 year	M	+	plastic	Internal	Bacteroidetes		False	Untagged	0		25-30	Untagged
AA31382	combi	vic	377	60	39	0	7650			157;2019	Pancreas biopt		65	PDAC	Malignant	PDAC	Head	Alive	No	No	No	Yes	27.95	No	-	No	-	Untagged	1	multiple	491	> 1 year	M	+	plastic	Internal	Bacteroidetes		False	Untagged	0		25-30	Untagged
AA31382	combi	vic	378	79	58	0	7666			157;2019	Pancreas biopt		65	PDAC	Malignant	PDAC	Head	Alive	No	No	No	Yes	27.95	No	-	No	-	Untagged	1	multiple	491	> 1 year	M	+	plastic	Internal	Bacteroidetes		False	Untagged	0		25-30	Untagged
AA31382	combi	vic	379	31	10	0	7682			157;2019	Pancreas biopt		65	PDAC	Malignant	PDAC	Head	Alive	No	No	No	Yes	27.95	No	-	No	-	Untagged	1	multiple	491	> 1 year	M	+	plastic	Internal	Bacteroidetes		False	Untagged	0		25-30	Untagged
AA31382	combi	vic	380	13	-8	0	7698			157;2019	Pancreas biopt		65	PDAC	Malignant	PDAC	Head	Alive	No	No	No	Yes	27.95	No	-	No	-	Untagged	1	multiple	491	> 1 year	M	+	plastic	Internal	Bacteroidetes		False	Untagged	0		25-30	Untagged
AA31382	combi	vic	381	8	-13	0	7714			157;2019	Pancreas biopt		65	PDAC	Malignant	PDAC	Head	Alive	No	No	No	Yes	27.95	No	-	No	-	Untagged	1	multiple	491	> 1 year	M	+	plastic	Internal	Bacteroidetes		False	Untagged	0		25-30	Untagged
AA31382	combi	vic	382	16	-4	0	7730			157;2019	Pancreas biopt		65	PDAC	Malignant	PDAC	Head	Alive	No	No	No	Yes	27.95	No	-	No	-	Untagged	1	multiple	491	> 1 year	M	+	plastic	Internal	Bacteroidetes		False	Untagged	0		25-30	Untagged
AA31382	combi	vic	383	29	10	0	7746			157;2019	Pancreas biopt		65	PDAC	Malignant	PDAC	Head	Alive	No	No	No	Yes	27.95	No	-	No	-	Untagged	1	multiple	491	> 1 year	M	+	plastic	Internal	Bacteroidetes		False	Untagged	0		25-30	Untagged
AA31382	combi	vic	384	8	-10	0	7762			157;2019	Pancreas biopt		65	PDAC	Malignant	PDAC	Head	Alive	No	No	No	Yes	27.95	No	-	No	-	Untagged	1	multiple	491	> 1 year	M	+	plastic	Internal	Bacteroidetes		False	Untagged	0		25-30	Untagged
AA31382	combi	vic	385	23	6	0	7778			157;2019	Pancreas biopt		65	PDAC	Malignant	PDAC	Head	Alive	No	No	No	Yes	27.95	No	-	No	-	Untagged	1	multiple	491	> 1 year	M	+	plastic	Internal	Bacteroidetes		False	Untagged	0		25-30	Untagged
AA31382	combi	vic	386	10	-7	0	7794			157;2019	Pancreas biopt		65	PDAC	Malignant	PDAC	Head	Alive	No	No	No	Yes	27.95	No	-	No	-	Untagged	1	multiple	491	> 1 year	M	+	plastic	Internal	Bacteroidetes		False	Untagged	0		25-30	Untagged
AA31382	combi	vic	387	15	-1	0	7810			157;2019	Pancreas biopt		65	PDAC	Malignant	PDAC	Head	Alive	No	No	No	Yes	27.95	No	-	No	-	Untagged	1	multiple	491	> 1 year	M	+	plastic	Internal	Bacteroidetes		False	Untagged	0		25-30	Untagged
AA31382	combi	vic	388	14	-2	0	7826			157;2019	Pancreas biopt		65	PDAC	Malignant	PDAC	Head	Alive	No	No	No	Yes	27.95	No	-	No	-	Untagged	1	multiple	491	> 1 year	M	+	plastic	Internal	Bacteroidetes		False	Untagged	0		25-30	Untagged
AA31382	combi	vic	389	13	-4	0	7842			157;2019	Pancreas biopt		65	PDAC	Malignant	PDAC	Head	Alive	No	No	No	Yes	27.95	No	-	No	-	Untagged	1	multiple	491	> 1 year	M	+	plastic	Internal	Bacteroidetes		False	Untagged	0		25-30	Untagged
AA31382	combi	vic	390	16	0	0	7858			157;2019	Pancreas biopt		65	PDAC	Malignant	PDAC	Head	Alive	No	No	No	Yes	27.95	No	-	No	-	Untagged	1	multiple	491	> 1 year	M	+	plastic	Internal	Bacteroidetes		False	Untagged	0		25-30	Untagged
AA31382	combi	vic	391	19	2	0	7874			157;2019	Pancreas biopt		65	PDAC	Malignant	PDAC	Head	Alive	No	No	No	Yes	27.95	No	-	No	-	Untagged	1	multiple	491	> 1 year	M	+	plastic	Internal	Bacteroidetes		False	Untagged	0		25-30	Untagged
AA31382	combi	vic	392	13	-4	0	7890			157;2019	Pancreas biopt		65	PDAC	Malignant	PDAC	Head	Alive	No	No	No	Yes	27.95	No	-	No	-	Untagged	1	multiple	491	> 1 year	M	+	plastic	Internal	Bacteroidetes		False	Untagged	0		25-30	Untagged
AA31382	combi	vic	393	25	9	0	7906			157;2019	Pancreas biopt		65	PDAC	Malignant	PDAC	Head	Alive	No	No	No	Yes	27.95	No	-	No	-	Untagged	1	multiple	491	> 1 year	M	+	plastic	Internal	Bacteroidetes		False	Untagged	0		25-30	Untagged
AA31382	combi	vic	394	10	-7	0	7922			157;2019	Pancreas biopt		65	PDAC	Malignant	PDAC	Head	Alive	No	No	No	Yes	27.95	No	-	No	-	Untagged	1	multiple	491	> 1 year	M	+	plastic	Internal	Bacteroidetes		False	Untagged	0		25-30	Untagged
AA31382	combi	vic	395	13	-3	0	7938			157;2019	Pancreas biopt		65	PDAC	Malignant	PDAC	Head	Alive	No	No	No	Yes	27.95	No	-	No	-	Untagged	1	multiple	491	> 1 year	M	+	plastic	Internal	Bacteroidetes		False	Untagged	0		25-30	Untagged
AA31382	combi	vic	396	19	3	0	7954			157;2019	Pancreas biopt		65	PDAC	Malignant	PDAC	Head	Alive	No	No	No	Yes	27.95	No	-	No	-	Untagged	1	multiple	491	> 1 year	M	+	plastic	Internal	Bacteroidetes		False	Untagged	0		25-30	Untagged
AA31382	combi	vic	397	24	7	0	7970			157;2019	Pancreas biopt		65	PDAC	Malignant	PDAC	Head	Alive	No	No	No	Yes	27.95	No	-	No	-	Untagged	1	multiple	491	> 1 year	M	+	plastic	Internal	Bacteroidetes		False	Untagged	0		25-30	Untagged
AA31382	combi	vic	398	6	-11	0	7986			157;2019	Pancreas biopt		65	PDAC	Malignant	PDAC	Head	Alive	No	No	No	Yes	27.95	No	-	No	-	Untagged	1	multiple	491	> 1 year	M	+	plastic	Internal	Bacteroidetes		False	Untagged	0		25-30	Untagged
AA31382	combi	vic	399	10	-7	0	8002			157;2019	Pancreas biopt		65	PDAC	Malignant	PDAC	Head	Alive	No	No	No	Yes	27.95	No	-	No	-	Untagged	1	multiple	491	> 1 year	M	+	plastic	Internal	Bacteroidetes		False	Untagged	0		25-30	Untagged
AA31382	combi	vic	400	17	0	0	8018			157;2019	Pancreas biopt		65	PDAC	Malignant	PDAC	Head	Alive	No	No	No	Yes	27.95	No	-	No	-	Untagged	1	multiple	491	> 1 year	M	+	plastic	Internal	Bacteroidetes		False	Untagged	0		25-30	Untagged
AA31382	combi	vic	401	37	19	0	8035			157;2019	Pancreas biopt		65	PDAC	Malignant	PDAC	Head	Alive	No	No	No	Yes	27.95	No	-	No	-	Untagged	1	multiple	491	> 1 year	M	+	plastic	Internal	Bacteroidetes		False	Untagged	0		25-30	Untagged
AA31382	combi	vic	402	21	4	0	8051			157;2019	Pancreas biopt		65	PDAC	Malignant	PDAC	Head	Alive	No	No	No	Yes	27.95	No	-	No	-	Untagged	1	multiple	491	> 1 year	M	+	plastic	Internal	Bacteroidetes		False	Untagged	0		25-30	Untagged
AA31382	combi	vic	403	23	7	0	8067			157;2019	Pancreas biopt		65	PDAC	Malignant	PDAC	Head	Alive	No	No	No	Yes	27.95	No	-	No	-	Untagged	1	multiple	491	> 1 year	M	+	plastic	Internal	Bacteroidetes		False	Untagged	0		25-30	Untagged
AA31382	combi	vic	404	30	14	0	8083			157;2019	Pancreas biopt		65	PDAC	Malignant	PDAC	Head	Alive	No	No	No	Yes	27.95	No	-	No	-	Untagged	1	multiple	491	> 1 year	M	+	plastic	Internal	Bacteroidetes		False	Untagged	0		25-30	Untagged
AA31382	combi	vic	405	16	-1	0	8099			157;2019	Pancreas biopt		65	PDAC	Malignant	PDAC	Head	Alive	No	No	No	Yes	27.95	No	-	No	-	Untagged	1	multiple	491	> 1 year	M	+	plastic	Internal	Bacteroidetes		False	Untagged	0		25-30	Untagged
AA31382	combi	vic	406	22	4	0	8115			157;2019	Pancreas biopt		65	PDAC	Malignant	PDAC	Head	Alive	No	No	No	Yes	27.95	No	-	No	-	Untagged	1	multiple	491	> 1 year	M	+	plastic	Internal	Bacteroidetes		False	Untagged	0		25-30	Untagged
AA31382	combi	vic	407	19	1	0	8131			157;2019	Pancreas biopt		65	PDAC	Malignant	PDAC	Head	Alive	No	No	No	Yes	27.95	No	-	No	-	Untagged	1	multiple	491	> 1 year	M	+	plastic	Internal	Bacteroidetes		False	Untagged	0		25-30	Untagged
AA31382	combi	vic	408	8	-12	0	8147			157;2019	Pancreas biopt		65	PDAC	Malignant	PDAC	Head	Alive	No	No	No	Yes	27.95	No	-	No	-	Untagged	1	multiple	491	> 1 year	M	+	plastic	Internal	Bacteroidetes		False	Untagged	0		25-30	Untagged
AA31382	combi	vic	409	8	-13	0	8163			157;2019	Pancreas biopt		65	PDAC	Malignant	PDAC	Head	Alive	No	No	No	Yes	27.95	No	-	No	-	Untagged	1	multiple	491	> 1 year	M	+	plastic	Internal	Bacteroidetes		False	Untagged	0		25-30	Untagged
AA31382	combi	vic	410	22	0	0	8179			157;2019	Pancreas biopt		65	PDAC	Malignant	PDAC	Head	Alive	No	No	No	Yes	27.95	No	-	No	-	Untagged	1	multiple	491	> 1 year	M	+	plastic	Internal	Bacteroidetes		False	Untagged	0		25-30	Untagged
AA31382	combi	vic	411	24	2	0	8195			157;2019	Pancreas biopt		65	PDAC	Malignant	PDAC	Head	Alive	No	No	No	Yes	27.95	No	-	No	-	Untagged	1	multiple	491	> 1 year	M	+	plastic	Internal	Bacteroidetes		False	Untagged	0		25-30	Untagged
AA31382	combi	vic	413	21	-9	0	8227			157;2019	Pancreas biopt		65	PDAC	Malignant	PDAC	Head	Alive	No	No	No	Yes	27.95	No	-	No	-	Untagged	1	multiple	491	> 1 year	M	+	plastic	Internal	Bacteroidetes		False	Untagged	0		25-30	Untagged
AA31382	combi	vic	421	11	-10	0	8356			157;2019	Pancreas biopt		65	PDAC	Malignant	PDAC	Head	Alive	No	No	No	Yes	27.95	No	-	No	-	Untagged	1	multiple	491	> 1 year	M	+	plastic	Internal	Bacteroidetes		False	Untagged	0		25-30	Untagged
AA31382	combi	vic	422	17	-3	0	8372			157;2019	Pancreas biopt		65	PDAC	Malignant	PDAC	Head	Alive	No	No	No	Yes	27.95	No	-	No	-	Untagged	1	multiple	491	> 1 year	M	+	plastic	Internal	Bacteroidetes		False	Untagged	0		25-30	Untagged
AA31382	combi	vic	423	6	-12	0	8388			157;2019	Pancreas biopt		65	PDAC	Malignant	PDAC	Head	Alive	No	No	No	Yes	27.95	No	-	No	-	Untagged	1	multiple	491	> 1 year	M	+	plastic	Internal	Bacteroidetes		False	Untagged	0		25-30	Untagged
AA31382	combi	vic	424	25	9	0	8404			157;2019	Pancreas biopt		65	PDAC	Malignant	PDAC	Head	Alive	No	No	No	Yes	27.95	No	-	No	-	Untagged	1	multiple	491	> 1 year	M	+	plastic	Internal	Bacteroidetes		False	Untagged	0		25-30	Untagged
AA31382	combi	vic	425	26	11	0	8420			157;2019	Pancreas biopt		65	PDAC	Malignant	PDAC	Head	Alive	No	No	No	Yes	27.95	No	-	No	-	Untagged	1	multiple	491	> 1 year	M	+	plastic	Internal	Bacteroidetes		False	Untagged	0		25-30	Untagged
AA31382	combi	vic	426	13	-1	0	8436			157;2019	Pancreas biopt		65	PDAC	Malignant	PDAC	Head	Alive	No	No	No	Yes	27.95	No	-	No	-	Untagged	1	multiple	491	> 1 year	M	+	plastic	Internal	Bacteroidetes		False	Untagged	0		25-30	Untagged
AA31382	combi	vic	427	11	-2	0	8452			157;2019	Pancreas biopt		65	PDAC	Malignant	PDAC	Head	Alive	No	No	No	Yes	27.95	No	-	No	-	Untagged	1	multiple	491	> 1 year	M	+	plastic	Internal	Bacteroidetes		False	Untagged	0		25-30	Untagged
AA31382	combi	vic	428	15	2	0	8468			157;2019	Pancreas biopt		65	PDAC	Malignant	PDAC	Head	Alive	No	No	No	Yes	27.95	No	-	No	-	Untagged	1	multiple	491	> 1 year	M	+	plastic	Internal	Bacteroidetes		False	Untagged	0		25-30	Untagged
AA31382	combi	vic	429	10	-3	0	8484			157;2019	Pancreas biopt		65	PDAC	Malignant	PDAC	Head	Alive	No	No	No	Yes	27.95	No	-	No	-	Untagged	1	multiple	491	> 1 year	M	+	plastic	Internal	Bacteroidetes		False	Untagged	0		25-30	Untagged
AA31382	combi	vic	430	17	4	0	8500			157;2019	Pancreas biopt		65	PDAC	Malignant	PDAC	Head	Alive	No	No	No	Yes	27.95	No	-	No	-	Untagged	1	multiple	491	> 1 year	M	+	plastic	Internal	Bacteroidetes		False	Untagged	0		25-30	Untagged
AA31382	combi	vic	431	20	7	0	8516			157;2019	Pancreas biopt		65	PDAC	Malignant	PDAC	Head	Alive	No	No	No	Yes	27.95	No	-	No	-	Untagged	1	multiple	491	> 1 year	M	+	plastic	Internal	Bacteroidetes		False	Untagged	0		25-30	Untagged
AA31382	combi	vic	432	1	-12	0	8532			157;2019	Pancreas biopt		65	PDAC	Malignant	PDAC	Head	Alive	No	No	No	Yes	27.95	No	-	No	-	Untagged	1	multiple	491	> 1 year	M	+	plastic	Internal	Bacteroidetes		False	Untagged	0		25-30	Untagged
AA31382	combi	vic	433	15	3	0	8548			157;2019	Pancreas biopt		65	PDAC	Malignant	PDAC	Head	Alive	No	No	No	Yes	27.95	No	-	No	-	Untagged	1	multiple	491	> 1 year	M	+	plastic	Internal	Bacteroidetes		False	Untagged	0		25-30	Untagged
AA31382	combi	vic	434	12	0	0	8565			157;2019	Pancreas biopt		65	PDAC	Malignant	PDAC	Head	Alive	No	No	No	Yes	27.95	No	-	No	-	Untagged	1	multiple	491	> 1 year	M	+	plastic	Internal	Bacteroidetes		False	Untagged	0		25-30	Untagged
AA31382	combi	vic	435	23	10	0	8581			157;2019	Pancreas biopt		65	PDAC	Malignant	PDAC	Head	Alive	No	No	No	Yes	27.95	No	-	No	-	Untagged	1	multiple	491	> 1 year	M	+	plastic	Internal	Bacteroidetes		False	Untagged	0		25-30	Untagged
AA31382	combi	vic	436	20	7	0	8597			157;2019	Pancreas biopt		65	PDAC	Malignant	PDAC	Head	Alive	No	No	No	Yes	27.95	No	-	No	-	Untagged	1	multiple	491	> 1 year	M	+	plastic	Internal	Bacteroidetes		False	Untagged	0		25-30	Untagged
AA31382	combi	vic	437	16	2	0	8613			157;2019	Pancreas biopt		65	PDAC	Malignant	PDAC	Head	Alive	No	No	No	Yes	27.95	No	-	No	-	Untagged	1	multiple	491	> 1 year	M	+	plastic	Internal	Bacteroidetes		False	Untagged	0		25-30	Untagged
AA31382	combi	vic	438	20	5	0	8629			157;2019	Pancreas biopt		65	PDAC	Malignant	PDAC	Head	Alive	No	No	No	Yes	27.95	No	-	No	-	Untagged	1	multiple	491	> 1 year	M	+	plastic	Internal	Bacteroidetes		False	Untagged	0		25-30	Untagged
AA31382	combi	vic	439	18	2	0	8645			157;2019	Pancreas biopt		65	PDAC	Malignant	PDAC	Head	Alive	No	No	No	Yes	27.95	No	-	No	-	Untagged	1	multiple	491	> 1 year	M	+	plastic	Internal	Bacteroidetes		False	Untagged	0		25-30	Untagged
AA31382	combi	vic	440	7	-10	0	8661			157;2019	Pancreas biopt		65	PDAC	Malignant	PDAC	Head	Alive	No	No	No	Yes	27.95	No	-	No	-	Untagged	1	multiple	491	> 1 year	M	+	plastic	Internal	Bacteroidetes		False	Untagged	0		25-30	Untagged
AA31382	combi	vic	441	19	0	0	8677			157;2019	Pancreas biopt		65	PDAC	Malignant	PDAC	Head	Alive	No	No	No	Yes	27.95	No	-	No	-	Untagged	1	multiple	491	> 1 year	M	+	plastic	Internal	Bacteroidetes		False	Untagged	0		25-30	Untagged
AA31382	combi	vic	442	9	-10	0	8693			157;2019	Pancreas biopt		65	PDAC	Malignant	PDAC	Head	Alive	No	No	No	Yes	27.95	No	-	No	-	Untagged	1	multiple	491	> 1 year	M	+	plastic	Internal	Bacteroidetes		False	Untagged	0		25-30	Untagged
AA31382	combi	vic	443	28	9	0	8709			157;2019	Pancreas biopt		65	PDAC	Malignant	PDAC	Head	Alive	No	No	No	Yes	27.95	No	-	No	-	Untagged	1	multiple	491	> 1 year	M	+	plastic	Internal	Bacteroidetes		False	Untagged	0		25-30	Untagged
AA31382	combi	vic	444	66	47	0	8725			157;2019	Pancreas biopt		65	PDAC	Malignant	PDAC	Head	Alive	No	No	No	Yes	27.95	No	-	No	-	Untagged	1	multiple	491	> 1 year	M	+	plastic	Internal	Bacteroidetes		False	Untagged	0		25-30	Untagged
AA31382	combi	vic	445	30	11	0	8741			157;2019	Pancreas biopt		65	PDAC	Malignant	PDAC	Head	Alive	No	No	No	Yes	27.95	No	-	No	-	Untagged	1	multiple	491	> 1 year	M	+	plastic	Internal	Bacteroidetes		False	Untagged	0		25-30	Untagged
AA31382	combi	vic	446	20	1	0	8757			157;2019	Pancreas biopt		65	PDAC	Malignant	PDAC	Head	Alive	No	No	No	Yes	27.95	No	-	No	-	Untagged	1	multiple	491	> 1 year	M	+	plastic	Internal	Bacteroidetes		False	Untagged	0		25-30	Untagged
AA31382	combi	vic	447	31	12	0	8773			157;2019	Pancreas biopt		65	PDAC	Malignant	PDAC	Head	Alive	No	No	No	Yes	27.95	No	-	No	-	Untagged	1	multiple	491	> 1 year	M	+	plastic	Internal	Bacteroidetes		False	Untagged	0		25-30	Untagged
AA31382	combi	vic	448	25	6	0	8789			157;2019	Pancreas biopt		65	PDAC	Malignant	PDAC	Head	Alive	No	No	No	Yes	27.95	No	-	No	-	Untagged	1	multiple	491	> 1 year	M	+	plastic	Internal	Bacteroidetes		False	Untagged	0		25-30	Untagged
AA31382	combi	vic	449	20	0	0	8805			157;2019	Pancreas biopt		65	PDAC	Malignant	PDAC	Head	Alive	No	No	No	Yes	27.95	No	-	No	-	Untagged	1	multiple	491	> 1 year	M	+	plastic	Internal	Bacteroidetes		False	Untagged	0		25-30	Untagged
AA31382	combi	vic	450	15	-3	0	8821			157;2019	Pancreas biopt		65	PDAC	Malignant	PDAC	Head	Alive	No	No	No	Yes	27.95	No	-	No	-	Untagged	1	multiple	491	> 1 year	M	+	plastic	Internal	Bacteroidetes		False	Untagged	0		25-30	Untagged
AA31382	combi	vic	451	15	-3	0	8837			157;2019	Pancreas biopt		65	PDAC	Malignant	PDAC	Head	Alive	No	No	No	Yes	27.95	No	-	No	-	Untagged	1	multiple	491	> 1 year	M	+	plastic	Internal	Bacteroidetes		False	Untagged	0		25-30	Untagged
AA31382	combi	vic	452	13	-5	0	8853			157;2019	Pancreas biopt		65	PDAC	Malignant	PDAC	Head	Alive	No	No	No	Yes	27.95	No	-	No	-	Untagged	1	multiple	491	> 1 year	M	+	plastic	Internal	Bacteroidetes		False	Untagged	0		25-30	Untagged
AA31382	combi	vic	453	13	-5	0	8868			157;2019	Pancreas biopt		65	PDAC	Malignant	PDAC	Head	Alive	No	No	No	Yes	27.95	No	-	No	-	Untagged	1	multiple	491	> 1 year	M	+	plastic	Internal	Bacteroidetes		False	Untagged	0		25-30	Untagged
AA31382	combi	vic	454	3	-14	0	8884			157;2019	Pancreas biopt		65	PDAC	Malignant	PDAC	Head	Alive	No	No	No	Yes	27.95	No	-	No	-	Untagged	1	multiple	491	> 1 year	M	+	plastic	Internal	Bacteroidetes		False	Untagged	0		25-30	Untagged
AA31382	combi	vic	455	18	1	0	8899			157;2019	Pancreas biopt		65	PDAC	Malignant	PDAC	Head	Alive	No	No	No	Yes	27.95	No	-	No	-	Untagged	1	multiple	491	> 1 year	M	+	plastic	Internal	Bacteroidetes		False	Untagged	0		25-30	Untagged
AA31382	combi	vic	456	31	13	0	8915			157;2019	Pancreas biopt		65	PDAC	Malignant	PDAC	Head	Alive	No	No	No	Yes	27.95	No	-	No	-	Untagged	1	multiple	491	> 1 year	M	+	plastic	Internal	Bacteroidetes		False	Untagged	0		25-30	Untagged
AA31382	combi	vic	457	24	6	0	8930			157;2019	Pancreas biopt		65	PDAC	Malignant	PDAC	Head	Alive	No	No	No	Yes	27.95	No	-	No	-	Untagged	1	multiple	491	> 1 year	M	+	plastic	Internal	Bacteroidetes		False	Untagged	0		25-30	Untagged
AA31382	combi	vic	458	37	19	0	8946			157;2019	Pancreas biopt		65	PDAC	Malignant	PDAC	Head	Alive	No	No	No	Yes	27.95	No	-	No	-	Untagged	1	multiple	491	> 1 year	M	+	plastic	Internal	Bacteroidetes		False	Untagged	0		25-30	Untagged
AA31382	combi	vic	459	20	2	0	8961			157;2019	Pancreas biopt		65	PDAC	Malignant	PDAC	Head	Alive	No	No	No	Yes	27.95	No	-	No	-	Untagged	1	multiple	491	> 1 year	M	+	plastic	Internal	Bacteroidetes		False	Untagged	0		25-30	Untagged
AA31382	combi	vic	460	17	-1	0	8977			157;2019	Pancreas biopt		65	PDAC	Malignant	PDAC	Head	Alive	No	No	No	Yes	27.95	No	-	No	-	Untagged	1	multiple	491	> 1 year	M	+	plastic	Internal	Bacteroidetes		False	Untagged	0		25-30	Untagged
AA31382	combi	vic	461	16	-2	0	8992			157;2019	Pancreas biopt		65	PDAC	Malignant	PDAC	Head	Alive	No	No	No	Yes	27.95	No	-	No	-	Untagged	1	multiple	491	> 1 year	M	+	plastic	Internal	Bacteroidetes		False	Untagged	0		25-30	Untagged
AA31382	combi	vic	462	20	2	0	9008			157;2019	Pancreas biopt		65	PDAC	Malignant	PDAC	Head	Alive	No	No	No	Yes	27.95	No	-	No	-	Untagged	1	multiple	491	> 1 year	M	+	plastic	Internal	Bacteroidetes		False	Untagged	0		25-30	Untagged
AA31382	combi	vic	463	5	-13	0	9024			157;2019	Pancreas biopt		65	PDAC	Malignant	PDAC	Head	Alive	No	No	No	Yes	27.95	No	-	No	-	Untagged	1	multiple	491	> 1 year	M	+	plastic	Internal	Bacteroidetes		False	Untagged	0		25-30	Untagged
AA31382	combi	vic	464	17	0	0	9039			157;2019	Pancreas biopt		65	PDAC	Malignant	PDAC	Head	Alive	No	No	No	Yes	27.95	No	-	No	-	Untagged	1	multiple	491	> 1 year	M	+	plastic	Internal	Bacteroidetes		False	Untagged	0		25-30	Untagged
AA31382	combi	vic	465	15	-1	0	9055			157;2019	Pancreas biopt		65	PDAC	Malignant	PDAC	Head	Alive	No	No	No	Yes	27.95	No	-	No	-	Untagged	1	multiple	491	> 1 year	M	+	plastic	Internal	Bacteroidetes		False	Untagged	0		25-30	Untagged
AA31382	combi	vic	466	20	4	0	9070			157;2019	Pancreas biopt		65	PDAC	Malignant	PDAC	Head	Alive	No	No	No	Yes	27.95	No	-	No	-	Untagged	1	multiple	491	> 1 year	M	+	plastic	Internal	Bacteroidetes		False	Untagged	0		25-30	Untagged
AA31382	combi	vic	467	13	-3	0	9086			157;2019	Pancreas biopt		65	PDAC	Malignant	PDAC	Head	Alive	No	No	No	Yes	27.95	No	-	No	-	Untagged	1	multiple	491	> 1 year	M	+	plastic	Internal	Bacteroidetes		False	Untagged	0		25-30	Untagged
AA31382	combi	vic	468	24	8	0	9101			157;2019	Pancreas biopt		65	PDAC	Malignant	PDAC	Head	Alive	No	No	No	Yes	27.95	No	-	No	-	Untagged	1	multiple	491	> 1 year	M	+	plastic	Internal	Bacteroidetes		False	Untagged	0		25-30	Untagged
AA31382	combi	vic	469	2	-14	0	9117			157;2019	Pancreas biopt		65	PDAC	Malignant	PDAC	Head	Alive	No	No	No	Yes	27.95	No	-	No	-	Untagged	1	multiple	491	> 1 year	M	+	plastic	Internal	Bacteroidetes		False	Untagged	0		25-30	Untagged
AA31382	combi	vic	470	19	3	0	9132			157;2019	Pancreas biopt		65	PDAC	Malignant	PDAC	Head	Alive	No	No	No	Yes	27.95	No	-	No	-	Untagged	1	multiple	491	> 1 year	M	+	plastic	Internal	Bacteroidetes		False	Untagged	0		25-30	Untagged
AA31382	combi	vic	471	21	5	0	9148			157;2019	Pancreas biopt		65	PDAC	Malignant	PDAC	Head	Alive	No	No	No	Yes	27.95	No	-	No	-	Untagged	1	multiple	491	> 1 year	M	+	plastic	Internal	Bacteroidetes		False	Untagged	0		25-30	Untagged
AA31382	combi	vic	472	14	-2	0	9163			157;2019	Pancreas biopt		65	PDAC	Malignant	PDAC	Head	Alive	No	No	No	Yes	27.95	No	-	No	-	Untagged	1	multiple	491	> 1 year	M	+	plastic	Internal	Bacteroidetes		False	Untagged	0		25-30	Untagged
AA31382	combi	vic	473	25	9	0	9179			157;2019	Pancreas biopt		65	PDAC	Malignant	PDAC	Head	Alive	No	No	No	Yes	27.95	No	-	No	-	Untagged	1	multiple	491	> 1 year	M	+	plastic	Internal	Bacteroidetes		False	Untagged	0		25-30	Untagged
AA31382	combi	vic	474	11	-5	0	9194			157;2019	Pancreas biopt		65	PDAC	Malignant	PDAC	Head	Alive	No	No	No	Yes	27.95	No	-	No	-	Untagged	1	multiple	491	> 1 year	M	+	plastic	Internal	Bacteroidetes		False	Untagged	0		25-30	Untagged
AA31382	combi	vic	475	16	0	0	9210			157;2019	Pancreas biopt		65	PDAC	Malignant	PDAC	Head	Alive	No	No	No	Yes	27.95	No	-	No	-	Untagged	1	multiple	491	> 1 year	M	+	plastic	Internal	Bacteroidetes		False	Untagged	0		25-30	Untagged
AA31382	combi	vic	476	6	-10	0	9225			157;2019	Pancreas biopt		65	PDAC	Malignant	PDAC	Head	Alive	No	No	No	Yes	27.95	No	-	No	-	Untagged	1	multiple	491	> 1 year	M	+	plastic	Internal	Bacteroidetes		False	Untagged	0		25-30	Untagged
AA31382	combi	vic	477	20	4	0	9241			157;2019	Pancreas biopt		65	PDAC	Malignant	PDAC	Head	Alive	No	No	No	Yes	27.95	No	-	No	-	Untagged	1	multiple	491	> 1 year	M	+	plastic	Internal	Bacteroidetes		False	Untagged	0		25-30	Untagged
AA31382	combi	vic	478	8	-9	0	9256			157;2019	Pancreas biopt		65	PDAC	Malignant	PDAC	Head	Alive	No	No	No	Yes	27.95	No	-	No	-	Untagged	1	multiple	491	> 1 year	M	+	plastic	Internal	Bacteroidetes		False	Untagged	0		25-30	Untagged
AA31382	combi	vic	479	13	-5	0	9272			157;2019	Pancreas biopt		65	PDAC	Malignant	PDAC	Head	Alive	No	No	No	Yes	27.95	No	-	No	-	Untagged	1	multiple	491	> 1 year	M	+	plastic	Internal	Bacteroidetes		False	Untagged	0		25-30	Untagged
AA31382	combi	vic	480	2	-17	0	9287			157;2019	Pancreas biopt		65	PDAC	Malignant	PDAC	Head	Alive	No	No	No	Yes	27.95	No	-	No	-	Untagged	1	multiple	491	> 1 year	M	+	plastic	Internal	Bacteroidetes		False	Untagged	0		25-30	Untagged
AA31382	combi	vic	481	9	-10	0	9303			157;2019	Pancreas biopt		65	PDAC	Malignant	PDAC	Head	Alive	No	No	No	Yes	27.95	No	-	No	-	Untagged	1	multiple	491	> 1 year	M	+	plastic	Internal	Bacteroidetes		False	Untagged	0		25-30	Untagged
AA31382	combi	vic	482	17	-2	0	9318			157;2019	Pancreas biopt		65	PDAC	Malignant	PDAC	Head	Alive	No	No	No	Yes	27.95	No	-	No	-	Untagged	1	multiple	491	> 1 year	M	+	plastic	Internal	Bacteroidetes		False	Untagged	0		25-30	Untagged
AA31382	combi	vic	483	24	4	0	9334			157;2019	Pancreas biopt		65	PDAC	Malignant	PDAC	Head	Alive	No	No	No	Yes	27.95	No	-	No	-	Untagged	1	multiple	491	> 1 year	M	+	plastic	Internal	Bacteroidetes		False	Untagged	0		25-30	Untagged
AA31382	combi	vic	484	57	37	0	9349			157;2019	Pancreas biopt		65	PDAC	Malignant	PDAC	Head	Alive	No	No	No	Yes	27.95	No	-	No	-	Untagged	1	multiple	491	> 1 year	M	+	plastic	Internal	Bacteroidetes		False	Untagged	0		25-30	Untagged
AA31382	combi	vic	485	172	152	0	9365			157;2019	Pancreas biopt		65	PDAC	Malignant	PDAC	Head	Alive	No	No	No	Yes	27.95	No	-	No	-	Untagged	1	multiple	491	> 1 year	M	+	plastic	Internal	Bacteroidetes		False	Untagged	0		25-30	Untagged
AA31382	combi	vic	486	25	3	0	9380			157;2019	Pancreas biopt		65	PDAC	Malignant	PDAC	Head	Alive	No	No	No	Yes	27.95	No	-	No	-	Untagged	1	multiple	491	> 1 year	M	+	plastic	Internal	Bacteroidetes		False	Untagged	0		25-30	Untagged
AA31382	combi	vic	487	20	-2	0	9396			157;2019	Pancreas biopt		65	PDAC	Malignant	PDAC	Head	Alive	No	No	No	Yes	27.95	No	-	No	-	Untagged	1	multiple	491	> 1 year	M	+	plastic	Internal	Bacteroidetes		False	Untagged	0		25-30	Untagged
AA31382	combi	vic	488	23	1	0	9411			157;2019	Pancreas biopt		65	PDAC	Malignant	PDAC	Head	Alive	No	No	No	Yes	27.95	No	-	No	-	Untagged	1	multiple	491	> 1 year	M	+	plastic	Internal	Bacteroidetes		False	Untagged	0		25-30	Untagged
AA31382	combi	vic	489	21	-1	0	9427			157;2019	Pancreas biopt		65	PDAC	Malignant	PDAC	Head	Alive	No	No	No	Yes	27.95	No	-	No	-	Untagged	1	multiple	491	> 1 year	M	+	plastic	Internal	Bacteroidetes		False	Untagged	0		25-30	Untagged
AA31382	combi	vic	490	22	2	0	9443			157;2019	Pancreas biopt		65	PDAC	Malignant	PDAC	Head	Alive	No	No	No	Yes	27.95	No	-	No	-	Untagged	1	multiple	491	> 1 year	M	+	plastic	Internal	Bacteroidetes		False	Untagged	0		25-30	Untagged
AA31382	combi	vic	491	36	18	0	9458			157;2019	Pancreas biopt		65	PDAC	Malignant	PDAC	Head	Alive	No	No	No	Yes	27.95	No	-	No	-	Untagged	1	multiple	491	> 1 year	M	+	plastic	Internal	Bacteroidetes		False	Untagged	0		25-30	Untagged
AA31382	combi	vic	492	32	15	0	9474			157;2019	Pancreas biopt		65	PDAC	Malignant	PDAC	Head	Alive	No	No	No	Yes	27.95	No	-	No	-	Untagged	1	multiple	491	> 1 year	M	+	plastic	Internal	Bacteroidetes		False	Untagged	0		25-30	Untagged
AA31382	combi	vic	493	3	-13	0	9489			157;2019	Pancreas biopt		65	PDAC	Malignant	PDAC	Head	Alive	No	No	No	Yes	27.95	No	-	No	-	Untagged	1	multiple	491	> 1 year	M	+	plastic	Internal	Bacteroidetes		False	Untagged	0		25-30	Untagged
AA31382	combi	vic	494	22	6	0	9505			157;2019	Pancreas biopt		65	PDAC	Malignant	PDAC	Head	Alive	No	No	No	Yes	27.95	No	-	No	-	Untagged	1	multiple	491	> 1 year	M	+	plastic	Internal	Bacteroidetes		False	Untagged	0		25-30	Untagged
AA31382	combi	vic	495	5	-12	0	9520			157;2019	Pancreas biopt		65	PDAC	Malignant	PDAC	Head	Alive	No	No	No	Yes	27.95	No	-	No	-	Untagged	1	multiple	491	> 1 year	M	+	plastic	Internal	Bacteroidetes		False	Untagged	0		25-30	Untagged
AA31382	combi	vic	496	15	-2	0	9536			157;2019	Pancreas biopt		65	PDAC	Malignant	PDAC	Head	Alive	No	No	No	Yes	27.95	No	-	No	-	Untagged	1	multiple	491	> 1 year	M	+	plastic	Internal	Bacteroidetes		False	Untagged	0		25-30	Untagged
AA31382	combi	vic	497	1	-17	0	9551			157;2019	Pancreas biopt		65	PDAC	Malignant	PDAC	Head	Alive	No	No	No	Yes	27.95	No	-	No	-	Untagged	1	multiple	491	> 1 year	M	+	plastic	Internal	Bacteroidetes		False	Untagged	0		25-30	Untagged
AA31382	combi	vic	498	20	1	0	9567			157;2019	Pancreas biopt		65	PDAC	Malignant	PDAC	Head	Alive	No	No	No	Yes	27.95	No	-	No	-	Untagged	1	multiple	491	> 1 year	M	+	plastic	Internal	Bacteroidetes		False	Untagged	0		25-30	Untagged
AA31382	combi	vic	499	5	-15	0	9582			157;2019	Pancreas biopt		65	PDAC	Malignant	PDAC	Head	Alive	No	No	No	Yes	27.95	No	-	No	-	Untagged	1	multiple	491	> 1 year	M	+	plastic	Internal	Bacteroidetes		False	Untagged	0		25-30	Untagged
AA31382	combi	vic	500	17	-5	0	9598			157;2019	Pancreas biopt		65	PDAC	Malignant	PDAC	Head	Alive	No	No	No	Yes	27.95	No	-	No	-	Untagged	1	multiple	491	> 1 year	M	+	plastic	Internal	Bacteroidetes		False	Untagged	0		25-30	Untagged
AA31382	combi	vic	501	58	33	0	9613			157;2019	Pancreas biopt		65	PDAC	Malignant	PDAC	Head	Alive	No	No	No	Yes	27.95	No	-	No	-	Untagged	1	multiple	491	> 1 year	M	+	plastic	Internal	Bacteroidetes		False	Untagged	0		25-30	Untagged
AA31382	combi	vic	507	29	1	0	9707			157;2019	Pancreas biopt		65	PDAC	Malignant	PDAC	Head	Alive	No	No	No	Yes	27.95	No	-	No	-	Untagged	1	multiple	491	> 1 year	M	+	plastic	Internal	Bacteroidetes		False	Untagged	0		25-30	Untagged
AA31382	combi	vic	508	31	5	0	9723			157;2019	Pancreas biopt		65	PDAC	Malignant	PDAC	Head	Alive	No	No	No	Yes	27.95	No	-	No	-	Untagged	1	multiple	491	> 1 year	M	+	plastic	Internal	Bacteroidetes		False	Untagged	0		25-30	Untagged
AA31382	combi	vic	509	34	8	0	9738			157;2019	Pancreas biopt		65	PDAC	Malignant	PDAC	Head	Alive	No	No	No	Yes	27.95	No	-	No	-	Untagged	1	multiple	491	> 1 year	M	+	plastic	Internal	Bacteroidetes		False	Untagged	0		25-30	Untagged
AA31382	combi	vic	510	14	-11	0	9754			157;2019	Pancreas biopt		65	PDAC	Malignant	PDAC	Head	Alive	No	No	No	Yes	27.95	No	-	No	-	Untagged	1	multiple	491	> 1 year	M	+	plastic	Internal	Bacteroidetes		False	Untagged	0		25-30	Untagged
AA31382	combi	vic	511	3	-20	0	9770			157;2019	Pancreas biopt		65	PDAC	Malignant	PDAC	Head	Alive	No	No	No	Yes	27.95	No	-	No	-	Untagged	1	multiple	491	> 1 year	M	+	plastic	Internal	Bacteroidetes		False	Untagged	0		25-30	Untagged
AA31382	combi	vic	512	14	-8	0	9785			157;2019	Pancreas biopt		65	PDAC	Malignant	PDAC	Head	Alive	No	No	No	Yes	27.95	No	-	No	-	Untagged	1	multiple	491	> 1 year	M	+	plastic	Internal	Bacteroidetes		False	Untagged	0		25-30	Untagged
AA31382	combi	vic	513	20	-1	0	9801			157;2019	Pancreas biopt		65	PDAC	Malignant	PDAC	Head	Alive	No	No	No	Yes	27.95	No	-	No	-	Untagged	1	multiple	491	> 1 year	M	+	plastic	Internal	Bacteroidetes		False	Untagged	0		25-30	Untagged
AA31382	combi	vic	514	26	6	0	9816			157;2019	Pancreas biopt		65	PDAC	Malignant	PDAC	Head	Alive	No	No	No	Yes	27.95	No	-	No	-	Untagged	1	multiple	491	> 1 year	M	+	plastic	Internal	Bacteroidetes		False	Untagged	0		25-30	Untagged
AA31382	combi	vic	515	12	-7	0	9832			157;2019	Pancreas biopt		65	PDAC	Malignant	PDAC	Head	Alive	No	No	No	Yes	27.95	No	-	No	-	Untagged	1	multiple	491	> 1 year	M	+	plastic	Internal	Bacteroidetes		False	Untagged	0		25-30	Untagged
AA31382	combi	vic	516	30	12	0	9848			157;2019	Pancreas biopt		65	PDAC	Malignant	PDAC	Head	Alive	No	No	No	Yes	27.95	No	-	No	-	Untagged	1	multiple	491	> 1 year	M	+	plastic	Internal	Bacteroidetes		False	Untagged	0		25-30	Untagged
AA31382	combi	vic	517	14	-4	0	9863			157;2019	Pancreas biopt		65	PDAC	Malignant	PDAC	Head	Alive	No	No	No	Yes	27.95	No	-	No	-	Untagged	1	multiple	491	> 1 year	M	+	plastic	Internal	Bacteroidetes		False	Untagged	0		25-30	Untagged
AA31382	combi	vic	518	10	-9	0	9879			157;2019	Pancreas biopt		65	PDAC	Malignant	PDAC	Head	Alive	No	No	No	Yes	27.95	No	-	No	-	Untagged	1	multiple	491	> 1 year	M	+	plastic	Internal	Bacteroidetes		False	Untagged	0		25-30	Untagged
AA31382	combi	vic	519	6	-13	0	9894			157;2019	Pancreas biopt		65	PDAC	Malignant	PDAC	Head	Alive	No	No	No	Yes	27.95	No	-	No	-	Untagged	1	multiple	491	> 1 year	M	+	plastic	Internal	Bacteroidetes		False	Untagged	0		25-30	Untagged
AA31382	combi	vic	520	19	0	0	9910			157;2019	Pancreas biopt		65	PDAC	Malignant	PDAC	Head	Alive	No	No	No	Yes	27.95	No	-	No	-	Untagged	1	multiple	491	> 1 year	M	+	plastic	Internal	Bacteroidetes		False	Untagged	0		25-30	Untagged
AA31382	combi	vic	521	2	-17	0	9926			157;2019	Pancreas biopt		65	PDAC	Malignant	PDAC	Head	Alive	No	No	No	Yes	27.95	No	-	No	-	Untagged	1	multiple	491	> 1 year	M	+	plastic	Internal	Bacteroidetes		False	Untagged	0		25-30	Untagged
AA31382	combi	vic	522	18	0	0	9941			157;2019	Pancreas biopt		65	PDAC	Malignant	PDAC	Head	Alive	No	No	No	Yes	27.95	No	-	No	-	Untagged	1	multiple	491	> 1 year	M	+	plastic	Internal	Bacteroidetes		False	Untagged	0		25-30	Untagged
AA31382	combi	vic	523	11	-7	0	9957			157;2019	Pancreas biopt		65	PDAC	Malignant	PDAC	Head	Alive	No	No	No	Yes	27.95	No	-	No	-	Untagged	1	multiple	491	> 1 year	M	+	plastic	Internal	Bacteroidetes		False	Untagged	0		25-30	Untagged
AA31382	combi	vic	524	9	-10	0	9973			157;2019	Pancreas biopt		65	PDAC	Malignant	PDAC	Head	Alive	No	No	No	Yes	27.95	No	-	No	-	Untagged	1	multiple	491	> 1 year	M	+	plastic	Internal	Bacteroidetes		False	Untagged	0		25-30	Untagged
AA31382	combi	vic	525	7	-11	0	9988			157;2019	Pancreas biopt		65	PDAC	Malignant	PDAC	Head	Alive	No	No	No	Yes	27.95	No	-	No	-	Untagged	1	multiple	491	> 1 year	M	+	plastic	Internal	Bacteroidetes		False	Untagged	0		25-30	Untagged
AA31382	combi	vic	526	17	-1	0	10004			157;2019	Pancreas biopt		65	PDAC	Malignant	PDAC	Head	Alive	No	No	No	Yes	27.95	No	-	No	-	Untagged	1	multiple	491	> 1 year	M	+	plastic	Internal	Bacteroidetes		False	Untagged	0		25-30	Untagged
AA31382	combi	vic	527	15	-2	0	10019			157;2019	Pancreas biopt		65	PDAC	Malignant	PDAC	Head	Alive	No	No	No	Yes	27.95	No	-	No	-	Untagged	1	multiple	491	> 1 year	M	+	plastic	Internal	Bacteroidetes		False	Untagged	0		25-30	Untagged
AA31382	combi	vic	528	16	-2	0	10035			157;2019	Pancreas biopt		65	PDAC	Malignant	PDAC	Head	Alive	No	No	No	Yes	27.95	No	-	No	-	Untagged	1	multiple	491	> 1 year	M	+	plastic	Internal	Bacteroidetes		False	Untagged	0		25-30	Untagged
AA31382	combi	vic	529	20	2	0	10051			157;2019	Pancreas biopt		65	PDAC	Malignant	PDAC	Head	Alive	No	No	No	Yes	27.95	No	-	No	-	Untagged	1	multiple	491	> 1 year	M	+	plastic	Internal	Bacteroidetes		False	Untagged	0		25-30	Untagged
AA31382	combi	vic	530	24	5	0	10066			157;2019	Pancreas biopt		65	PDAC	Malignant	PDAC	Head	Alive	No	No	No	Yes	27.95	No	-	No	-	Untagged	1	multiple	491	> 1 year	M	+	plastic	Internal	Bacteroidetes		False	Untagged	0		25-30	Untagged
AA31382	combi	vic	531	12	-7	0	10082			157;2019	Pancreas biopt		65	PDAC	Malignant	PDAC	Head	Alive	No	No	No	Yes	27.95	No	-	No	-	Untagged	1	multiple	491	> 1 year	M	+	plastic	Internal	Bacteroidetes		False	Untagged	0		25-30	Untagged
AA31382	combi	vic	532	3	-15	0	10098			157;2019	Pancreas biopt		65	PDAC	Malignant	PDAC	Head	Alive	No	No	No	Yes	27.95	No	-	No	-	Untagged	1	multiple	491	> 1 year	M	+	plastic	Internal	Bacteroidetes		False	Untagged	0		25-30	Untagged
AA31382	combi	vic	533	12	-4	0	10113			157;2019	Pancreas biopt		65	PDAC	Malignant	PDAC	Head	Alive	No	No	No	Yes	27.95	No	-	No	-	Untagged	1	multiple	491	> 1 year	M	+	plastic	Internal	Bacteroidetes		False	Untagged	0		25-30	Untagged
AA31382	combi	vic	534	28	12	0	10129			157;2019	Pancreas biopt		65	PDAC	Malignant	PDAC	Head	Alive	No	No	No	Yes	27.95	No	-	No	-	Untagged	1	multiple	491	> 1 year	M	+	plastic	Internal	Bacteroidetes		False	Untagged	0		25-30	Untagged
AA31382	combi	vic	535	17	1	0	10144			157;2019	Pancreas biopt		65	PDAC	Malignant	PDAC	Head	Alive	No	No	No	Yes	27.95	No	-	No	-	Untagged	1	multiple	491	> 1 year	M	+	plastic	Internal	Bacteroidetes		False	Untagged	0		25-30	Untagged
AA31382	combi	vic	536	81	65	0	10160			157;2019	Pancreas biopt		65	PDAC	Malignant	PDAC	Head	Alive	No	No	No	Yes	27.95	No	-	No	-	Untagged	1	multiple	491	> 1 year	M	+	plastic	Internal	Bacteroidetes		False	Untagged	0		25-30	Untagged
AA31382	combi	vic	537	10	-6	0	10176			157;2019	Pancreas biopt		65	PDAC	Malignant	PDAC	Head	Alive	No	No	No	Yes	27.95	No	-	No	-	Untagged	1	multiple	491	> 1 year	M	+	plastic	Internal	Bacteroidetes		False	Untagged	0		25-30	Untagged
AA31382	combi	vic	538	12	-5	0	10191			157;2019	Pancreas biopt		65	PDAC	Malignant	PDAC	Head	Alive	No	No	No	Yes	27.95	No	-	No	-	Untagged	1	multiple	491	> 1 year	M	+	plastic	Internal	Bacteroidetes		False	Untagged	0		25-30	Untagged
AA31382	combi	vic	539	11	-7	0	10207			157;2019	Pancreas biopt		65	PDAC	Malignant	PDAC	Head	Alive	No	No	No	Yes	27.95	No	-	No	-	Untagged	1	multiple	491	> 1 year	M	+	plastic	Internal	Bacteroidetes		False	Untagged	0		25-30	Untagged
AA31382	combi	vic	540	22	4	0	10222			157;2019	Pancreas biopt		65	PDAC	Malignant	PDAC	Head	Alive	No	No	No	Yes	27.95	No	-	No	-	Untagged	1	multiple	491	> 1 year	M	+	plastic	Internal	Bacteroidetes		False	Untagged	0		25-30	Untagged
AA31382	combi	vic	541	24	7	0	10238			157;2019	Pancreas biopt		65	PDAC	Malignant	PDAC	Head	Alive	No	No	No	Yes	27.95	No	-	No	-	Untagged	1	multiple	491	> 1 year	M	+	plastic	Internal	Bacteroidetes		False	Untagged	0		25-30	Untagged
AA31382	combi	vic	542	15	-1	0	10254			157;2019	Pancreas biopt		65	PDAC	Malignant	PDAC	Head	Alive	No	No	No	Yes	27.95	No	-	No	-	Untagged	1	multiple	491	> 1 year	M	+	plastic	Internal	Bacteroidetes		False	Untagged	0		25-30	Untagged
AA31382	combi	vic	543	16	0	0	10269			157;2019	Pancreas biopt		65	PDAC	Malignant	PDAC	Head	Alive	No	No	No	Yes	27.95	No	-	No	-	Untagged	1	multiple	491	> 1 year	M	+	plastic	Internal	Bacteroidetes		False	Untagged	0		25-30	Untagged
AA31382	combi	vic	544	18	2	0	10285			157;2019	Pancreas biopt		65	PDAC	Malignant	PDAC	Head	Alive	No	No	No	Yes	27.95	No	-	No	-	Untagged	1	multiple	491	> 1 year	M	+	plastic	Internal	Bacteroidetes		False	Untagged	0		25-30	Untagged
AA31382	combi	vic	545	20	4	0	10301			157;2019	Pancreas biopt		65	PDAC	Malignant	PDAC	Head	Alive	No	No	No	Yes	27.95	No	-	No	-	Untagged	1	multiple	491	> 1 year	M	+	plastic	Internal	Bacteroidetes		False	Untagged	0		25-30	Untagged
AA31382	combi	vic	546	13	-3	0	10316			157;2019	Pancreas biopt		65	PDAC	Malignant	PDAC	Head	Alive	No	No	No	Yes	27.95	No	-	No	-	Untagged	1	multiple	491	> 1 year	M	+	plastic	Internal	Bacteroidetes		False	Untagged	0		25-30	Untagged
AA31382	combi	vic	547	16	-1	0	10332			157;2019	Pancreas biopt		65	PDAC	Malignant	PDAC	Head	Alive	No	No	No	Yes	27.95	No	-	No	-	Untagged	1	multiple	491	> 1 year	M	+	plastic	Internal	Bacteroidetes		False	Untagged	0		25-30	Untagged
AA31382	combi	vic	548	16	-2	0	10347			157;2019	Pancreas biopt		65	PDAC	Malignant	PDAC	Head	Alive	No	No	No	Yes	27.95	No	-	No	-	Untagged	1	multiple	491	> 1 year	M	+	plastic	Internal	Bacteroidetes		False	Untagged	0		25-30	Untagged
AA31382	combi	vic	549	17	-1	0	10363			157;2019	Pancreas biopt		65	PDAC	Malignant	PDAC	Head	Alive	No	No	No	Yes	27.95	No	-	No	-	Untagged	1	multiple	491	> 1 year	M	+	plastic	Internal	Bacteroidetes		False	Untagged	0		25-30	Untagged
AA31382	combi	vic	550	9	-9	0	10379			157;2019	Pancreas biopt		65	PDAC	Malignant	PDAC	Head	Alive	No	No	No	Yes	27.95	No	-	No	-	Untagged	1	multiple	491	> 1 year	M	+	plastic	Internal	Bacteroidetes		False	Untagged	0		25-30	Untagged
AA31382	combi	vic	551	27	9	0	10394			157;2019	Pancreas biopt		65	PDAC	Malignant	PDAC	Head	Alive	No	No	No	Yes	27.95	No	-	No	-	Untagged	1	multiple	491	> 1 year	M	+	plastic	Internal	Bacteroidetes		False	Untagged	0		25-30	Untagged
AA31382	combi	vic	552	36	17	0	10409			157;2019	Pancreas biopt		65	PDAC	Malignant	PDAC	Head	Alive	No	No	No	Yes	27.95	No	-	No	-	Untagged	1	multiple	491	> 1 year	M	+	plastic	Internal	Bacteroidetes		False	Untagged	0		25-30	Untagged
AA31382	combi	vic	553	195	176	0	10425			157;2019	Pancreas biopt		65	PDAC	Malignant	PDAC	Head	Alive	No	No	No	Yes	27.95	No	-	No	-	Untagged	1	multiple	491	> 1 year	M	+	plastic	Internal	Bacteroidetes		False	Untagged	0		25-30	Untagged
AA31382	combi	vic	554	37	18	0	10440			157;2019	Pancreas biopt		65	PDAC	Malignant	PDAC	Head	Alive	No	No	No	Yes	27.95	No	-	No	-	Untagged	1	multiple	491	> 1 year	M	+	plastic	Internal	Bacteroidetes		False	Untagged	0		25-30	Untagged
AA31382	combi	vic	555	31	12	0	10455			157;2019	Pancreas biopt		65	PDAC	Malignant	PDAC	Head	Alive	No	No	No	Yes	27.95	No	-	No	-	Untagged	1	multiple	491	> 1 year	M	+	plastic	Internal	Bacteroidetes		False	Untagged	0		25-30	Untagged
AA31382	combi	vic	556	20	0	0	10471			157;2019	Pancreas biopt		65	PDAC	Malignant	PDAC	Head	Alive	No	No	No	Yes	27.95	No	-	No	-	Untagged	1	multiple	491	> 1 year	M	+	plastic	Internal	Bacteroidetes		False	Untagged	0		25-30	Untagged
AA31382	combi	vic	557	18	-3	0	10486			157;2019	Pancreas biopt		65	PDAC	Malignant	PDAC	Head	Alive	No	No	No	Yes	27.95	No	-	No	-	Untagged	1	multiple	491	> 1 year	M	+	plastic	Internal	Bacteroidetes		False	Untagged	0		25-30	Untagged
AA31382	combi	vic	558	15	-6	0	10501			157;2019	Pancreas biopt		65	PDAC	Malignant	PDAC	Head	Alive	No	No	No	Yes	27.95	No	-	No	-	Untagged	1	multiple	491	> 1 year	M	+	plastic	Internal	Bacteroidetes		False	Untagged	0		25-30	Untagged
AA31382	combi	vic	559	22	1	0	10516			157;2019	Pancreas biopt		65	PDAC	Malignant	PDAC	Head	Alive	No	No	No	Yes	27.95	No	-	No	-	Untagged	1	multiple	491	> 1 year	M	+	plastic	Internal	Bacteroidetes		False	Untagged	0		25-30	Untagged
AA31382	combi	vic	560	19	0	0	10532			157;2019	Pancreas biopt		65	PDAC	Malignant	PDAC	Head	Alive	No	No	No	Yes	27.95	No	-	No	-	Untagged	1	multiple	491	> 1 year	M	+	plastic	Internal	Bacteroidetes		False	Untagged	0		25-30	Untagged
AA31382	combi	vic	561	16	-2	0	10547			157;2019	Pancreas biopt		65	PDAC	Malignant	PDAC	Head	Alive	No	No	No	Yes	27.95	No	-	No	-	Untagged	1	multiple	491	> 1 year	M	+	plastic	Internal	Bacteroidetes		False	Untagged	0		25-30	Untagged
AA31382	combi	vic	562	26	8	0	10562			157;2019	Pancreas biopt		65	PDAC	Malignant	PDAC	Head	Alive	No	No	No	Yes	27.95	No	-	No	-	Untagged	1	multiple	491	> 1 year	M	+	plastic	Internal	Bacteroidetes		False	Untagged	0		25-30	Untagged
AA31382	combi	vic	563	37	20	0	10578			157;2019	Pancreas biopt		65	PDAC	Malignant	PDAC	Head	Alive	No	No	No	Yes	27.95	No	-	No	-	Untagged	1	multiple	491	> 1 year	M	+	plastic	Internal	Bacteroidetes		False	Untagged	0		25-30	Untagged
AA31382	combi	vic	564	25	8	0	10593			157;2019	Pancreas biopt		65	PDAC	Malignant	PDAC	Head	Alive	No	No	No	Yes	27.95	No	-	No	-	Untagged	1	multiple	491	> 1 year	M	+	plastic	Internal	Bacteroidetes		False	Untagged	0		25-30	Untagged
AA31382	combi	vic	565	10	-6	0	10608			157;2019	Pancreas biopt		65	PDAC	Malignant	PDAC	Head	Alive	No	No	No	Yes	27.95	No	-	No	-	Untagged	1	multiple	491	> 1 year	M	+	plastic	Internal	Bacteroidetes		False	Untagged	0		25-30	Untagged
AA31382	combi	vic	566	11	-5	0	10623			157;2019	Pancreas biopt		65	PDAC	Malignant	PDAC	Head	Alive	No	No	No	Yes	27.95	No	-	No	-	Untagged	1	multiple	491	> 1 year	M	+	plastic	Internal	Bacteroidetes		False	Untagged	0		25-30	Untagged
AA31382	combi	vic	567	9	-7	0	10639			157;2019	Pancreas biopt		65	PDAC	Malignant	PDAC	Head	Alive	No	No	No	Yes	27.95	No	-	No	-	Untagged	1	multiple	491	> 1 year	M	+	plastic	Internal	Bacteroidetes		False	Untagged	0		25-30	Untagged
AA31382	combi	vic	568	14	-2	0	10654			157;2019	Pancreas biopt		65	PDAC	Malignant	PDAC	Head	Alive	No	No	No	Yes	27.95	No	-	No	-	Untagged	1	multiple	491	> 1 year	M	+	plastic	Internal	Bacteroidetes		False	Untagged	0		25-30	Untagged
AA31382	combi	vic	569	8	-7	0	10669			157;2019	Pancreas biopt		65	PDAC	Malignant	PDAC	Head	Alive	No	No	No	Yes	27.95	No	-	No	-	Untagged	1	multiple	491	> 1 year	M	+	plastic	Internal	Bacteroidetes		False	Untagged	0		25-30	Untagged
AA31382	combi	vic	570	14	-1	0	10684			157;2019	Pancreas biopt		65	PDAC	Malignant	PDAC	Head	Alive	No	No	No	Yes	27.95	No	-	No	-	Untagged	1	multiple	491	> 1 year	M	+	plastic	Internal	Bacteroidetes		False	Untagged	0		25-30	Untagged
AA31382	combi	vic	571	13	-2	0	10700			157;2019	Pancreas biopt		65	PDAC	Malignant	PDAC	Head	Alive	No	No	No	Yes	27.95	No	-	No	-	Untagged	1	multiple	491	> 1 year	M	+	plastic	Internal	Bacteroidetes		False	Untagged	0		25-30	Untagged
AA31382	combi	vic	572	16	1	0	10715			157;2019	Pancreas biopt		65	PDAC	Malignant	PDAC	Head	Alive	No	No	No	Yes	27.95	No	-	No	-	Untagged	1	multiple	491	> 1 year	M	+	plastic	Internal	Bacteroidetes		False	Untagged	0		25-30	Untagged
AA31382	combi	vic	573	9	-6	0	10730			157;2019	Pancreas biopt		65	PDAC	Malignant	PDAC	Head	Alive	No	No	No	Yes	27.95	No	-	No	-	Untagged	1	multiple	491	> 1 year	M	+	plastic	Internal	Bacteroidetes		False	Untagged	0		25-30	Untagged
AA31382	combi	vic	574	14	0	0	10746			157;2019	Pancreas biopt		65	PDAC	Malignant	PDAC	Head	Alive	No	No	No	Yes	27.95	No	-	No	-	Untagged	1	multiple	491	> 1 year	M	+	plastic	Internal	Bacteroidetes		False	Untagged	0		25-30	Untagged
AA31382	combi	vic	575	13	-2	0	10761			157;2019	Pancreas biopt		65	PDAC	Malignant	PDAC	Head	Alive	No	No	No	Yes	27.95	No	-	No	-	Untagged	1	multiple	491	> 1 year	M	+	plastic	Internal	Bacteroidetes		False	Untagged	0		25-30	Untagged
AA31382	combi	vic	576	11	-4	0	10776			157;2019	Pancreas biopt		65	PDAC	Malignant	PDAC	Head	Alive	No	No	No	Yes	27.95	No	-	No	-	Untagged	1	multiple	491	> 1 year	M	+	plastic	Internal	Bacteroidetes		False	Untagged	0		25-30	Untagged
AA31382	combi	vic	577	16	1	0	10791			157;2019	Pancreas biopt		65	PDAC	Malignant	PDAC	Head	Alive	No	No	No	Yes	27.95	No	-	No	-	Untagged	1	multiple	491	> 1 year	M	+	plastic	Internal	Bacteroidetes		False	Untagged	0		25-30	Untagged
AA31382	combi	vic	578	19	4	0	10807			157;2019	Pancreas biopt		65	PDAC	Malignant	PDAC	Head	Alive	No	No	No	Yes	27.95	No	-	No	-	Untagged	1	multiple	491	> 1 year	M	+	plastic	Internal	Bacteroidetes		False	Untagged	0		25-30	Untagged
AA31382	combi	vic	579	14	-1	0	10822			157;2019	Pancreas biopt		65	PDAC	Malignant	PDAC	Head	Alive	No	No	No	Yes	27.95	No	-	No	-	Untagged	1	multiple	491	> 1 year	M	+	plastic	Internal	Bacteroidetes		False	Untagged	0		25-30	Untagged
AA31382	combi	vic	580	13	-2	0	10837			157;2019	Pancreas biopt		65	PDAC	Malignant	PDAC	Head	Alive	No	No	No	Yes	27.95	No	-	No	-	Untagged	1	multiple	491	> 1 year	M	+	plastic	Internal	Bacteroidetes		False	Untagged	0		25-30	Untagged
AA31382	combi	vic	581	12	-3	0	10853			157;2019	Pancreas biopt		65	PDAC	Malignant	PDAC	Head	Alive	No	No	No	Yes	27.95	No	-	No	-	Untagged	1	multiple	491	> 1 year	M	+	plastic	Internal	Bacteroidetes		False	Untagged	0		25-30	Untagged
AA31382	combi	vic	582	11	-4	0	10868			157;2019	Pancreas biopt		65	PDAC	Malignant	PDAC	Head	Alive	No	No	No	Yes	27.95	No	-	No	-	Untagged	1	multiple	491	> 1 year	M	+	plastic	Internal	Bacteroidetes		False	Untagged	0		25-30	Untagged
AA31382	combi	vic	583	17	2	0	10883			157;2019	Pancreas biopt		65	PDAC	Malignant	PDAC	Head	Alive	No	No	No	Yes	27.95	No	-	No	-	Untagged	1	multiple	491	> 1 year	M	+	plastic	Internal	Bacteroidetes		False	Untagged	0		25-30	Untagged
AA31382	combi	vic	584	12	-3	0	10898			157;2019	Pancreas biopt		65	PDAC	Malignant	PDAC	Head	Alive	No	No	No	Yes	27.95	No	-	No	-	Untagged	1	multiple	491	> 1 year	M	+	plastic	Internal	Bacteroidetes		False	Untagged	0		25-30	Untagged
AA31382	combi	vic	585	15	0	0	10914			157;2019	Pancreas biopt		65	PDAC	Malignant	PDAC	Head	Alive	No	No	No	Yes	27.95	No	-	No	-	Untagged	1	multiple	491	> 1 year	M	+	plastic	Internal	Bacteroidetes		False	Untagged	0		25-30	Untagged
AA31382	combi	vic	586	9	-7	0	10929			157;2019	Pancreas biopt		65	PDAC	Malignant	PDAC	Head	Alive	No	No	No	Yes	27.95	No	-	No	-	Untagged	1	multiple	491	> 1 year	M	+	plastic	Internal	Bacteroidetes		False	Untagged	0		25-30	Untagged
AA31382	combi	vic	587	14	-3	0	10944			157;2019	Pancreas biopt		65	PDAC	Malignant	PDAC	Head	Alive	No	No	No	Yes	27.95	No	-	No	-	Untagged	1	multiple	491	> 1 year	M	+	plastic	Internal	Bacteroidetes		False	Untagged	0		25-30	Untagged
AA31382	combi	vic	588	25	7	0	10959			157;2019	Pancreas biopt		65	PDAC	Malignant	PDAC	Head	Alive	No	No	No	Yes	27.95	No	-	No	-	Untagged	1	multiple	491	> 1 year	M	+	plastic	Internal	Bacteroidetes		False	Untagged	0		25-30	Untagged
AA31382	combi	vic	589	12	-7	0	10975			157;2019	Pancreas biopt		65	PDAC	Malignant	PDAC	Head	Alive	No	No	No	Yes	27.95	No	-	No	-	Untagged	1	multiple	491	> 1 year	M	+	plastic	Internal	Bacteroidetes		False	Untagged	0		25-30	Untagged
AA31382	combi	vic	590	8	-12	0	10990			157;2019	Pancreas biopt		65	PDAC	Malignant	PDAC	Head	Alive	No	No	No	Yes	27.95	No	-	No	-	Untagged	1	multiple	491	> 1 year	M	+	plastic	Internal	Bacteroidetes		False	Untagged	0		25-30	Untagged
AA31382	combi	vic	591	23	3	0	11005			157;2019	Pancreas biopt		65	PDAC	Malignant	PDAC	Head	Alive	No	No	No	Yes	27.95	No	-	No	-	Untagged	1	multiple	491	> 1 year	M	+	plastic	Internal	Bacteroidetes		False	Untagged	0		25-30	Untagged
AA31382	combi	vic	592	37	17	0	11021			157;2019	Pancreas biopt		65	PDAC	Malignant	PDAC	Head	Alive	No	No	No	Yes	27.95	No	-	No	-	Untagged	1	multiple	491	> 1 year	M	+	plastic	Internal	Bacteroidetes		False	Untagged	0		25-30	Untagged
AA31382	combi	vic	593	68	48	0	11036			157;2019	Pancreas biopt		65	PDAC	Malignant	PDAC	Head	Alive	No	No	No	Yes	27.95	No	-	No	-	Untagged	1	multiple	491	> 1 year	M	+	plastic	Internal	Bacteroidetes		False	Untagged	0		25-30	Untagged
AA31382	combi	vic	594	77	58	0	11051			157;2019	Pancreas biopt		65	PDAC	Malignant	PDAC	Head	Alive	No	No	No	Yes	27.95	No	-	No	-	Untagged	1	multiple	491	> 1 year	M	+	plastic	Internal	Bacteroidetes		False	Untagged	0		25-30	Untagged
AA31382	combi	vic	595	40	21	0	11066			157;2019	Pancreas biopt		65	PDAC	Malignant	PDAC	Head	Alive	No	No	No	Yes	27.95	No	-	No	-	Untagged	1	multiple	491	> 1 year	M	+	plastic	Internal	Bacteroidetes		False	Untagged	0		25-30	Untagged
AA31382	combi	vic	596	7	-11	0	11082			157;2019	Pancreas biopt		65	PDAC	Malignant	PDAC	Head	Alive	No	No	No	Yes	27.95	No	-	No	-	Untagged	1	multiple	491	> 1 year	M	+	plastic	Internal	Bacteroidetes		False	Untagged	0		25-30	Untagged
AA31382	combi	vic	597	10	-8	0	11097			157;2019	Pancreas biopt		65	PDAC	Malignant	PDAC	Head	Alive	No	No	No	Yes	27.95	No	-	No	-	Untagged	1	multiple	491	> 1 year	M	+	plastic	Internal	Bacteroidetes		False	Untagged	0		25-30	Untagged
AA31382	combi	vic	598	18	2	0	11112			157;2019	Pancreas biopt		65	PDAC	Malignant	PDAC	Head	Alive	No	No	No	Yes	27.95	No	-	No	-	Untagged	1	multiple	491	> 1 year	M	+	plastic	Internal	Bacteroidetes		False	Untagged	0		25-30	Untagged
AA31382	combi	vic	599	-3	-18	0	11128			157;2019	Pancreas biopt		65	PDAC	Malignant	PDAC	Head	Alive	No	No	No	Yes	27.95	No	-	No	-	Untagged	1	multiple	491	> 1 year	M	+	plastic	Internal	Bacteroidetes		False	Untagged	0		25-30	Untagged
AA31382	combi	vic	600	-149	-162	0	11143			157;2019	Pancreas biopt		65	PDAC	Malignant	PDAC	Head	Alive	No	No	No	Yes	27.95	No	-	No	-	Untagged	1	multiple	491	> 1 year	M	+	plastic	Internal	Bacteroidetes		False	Untagged	0		25-30	Untagged
AA31382	combi	vic	601	-105	-117	0	11158			157;2019	Pancreas biopt		65	PDAC	Malignant	PDAC	Head	Alive	No	No	No	Yes	27.95	No	-	No	-	Untagged	1	multiple	491	> 1 year	M	+	plastic	Internal	Bacteroidetes		False	Untagged	0		25-30	Untagged
AA31382	combi	vic	602	8	-3	0	11173			157;2019	Pancreas biopt		65	PDAC	Malignant	PDAC	Head	Alive	No	No	No	Yes	27.95	No	-	No	-	Untagged	1	multiple	491	> 1 year	M	+	plastic	Internal	Bacteroidetes		False	Untagged	0		25-30	Untagged
AA31382	combi	vic	603	23	13	0	11188			157;2019	Pancreas biopt		65	PDAC	Malignant	PDAC	Head	Alive	No	No	No	Yes	27.95	No	-	No	-	Untagged	1	multiple	491	> 1 year	M	+	plastic	Internal	Bacteroidetes		False	Untagged	0		25-30	Untagged
AA31382	combi	vic	604	5	-6	0	11203			157;2019	Pancreas biopt		65	PDAC	Malignant	PDAC	Head	Alive	No	No	No	Yes	27.95	No	-	No	-	Untagged	1	multiple	491	> 1 year	M	+	plastic	Internal	Bacteroidetes		False	Untagged	0		25-30	Untagged
AA31382	combi	vic	605	4	-6	0	11218			157;2019	Pancreas biopt		65	PDAC	Malignant	PDAC	Head	Alive	No	No	No	Yes	27.95	No	-	No	-	Untagged	1	multiple	491	> 1 year	M	+	plastic	Internal	Bacteroidetes		False	Untagged	0		25-30	Untagged
AA31382	combi	vic	606	4	-7	0	11233			157;2019	Pancreas biopt		65	PDAC	Malignant	PDAC	Head	Alive	No	No	No	Yes	27.95	No	-	No	-	Untagged	1	multiple	491	> 1 year	M	+	plastic	Internal	Bacteroidetes		False	Untagged	0		25-30	Untagged
AA31382	combi	vic	607	15	3	0	11248			157;2019	Pancreas biopt		65	PDAC	Malignant	PDAC	Head	Alive	No	No	No	Yes	27.95	No	-	No	-	Untagged	1	multiple	491	> 1 year	M	+	plastic	Internal	Bacteroidetes		False	Untagged	0		25-30	Untagged
AA31382	combi	vic	608	8	-5	0	11263			157;2019	Pancreas biopt		65	PDAC	Malignant	PDAC	Head	Alive	No	No	No	Yes	27.95	No	-	No	-	Untagged	1	multiple	491	> 1 year	M	+	plastic	Internal	Bacteroidetes		False	Untagged	0		25-30	Untagged
AA31382	combi	vic	609	11	-4	0	11278			157;2019	Pancreas biopt		65	PDAC	Malignant	PDAC	Head	Alive	No	No	No	Yes	27.95	No	-	No	-	Untagged	1	multiple	491	> 1 year	M	+	plastic	Internal	Bacteroidetes		False	Untagged	0		25-30	Untagged
AA31382	combi	vic	610	23	7	0	11293			157;2019	Pancreas biopt		65	PDAC	Malignant	PDAC	Head	Alive	No	No	No	Yes	27.95	No	-	No	-	Untagged	1	multiple	491	> 1 year	M	+	plastic	Internal	Bacteroidetes		False	Untagged	0		25-30	Untagged
AA31382	combi	vic	611	19	1	0	11308			157;2019	Pancreas biopt		65	PDAC	Malignant	PDAC	Head	Alive	No	No	No	Yes	27.95	No	-	No	-	Untagged	1	multiple	491	> 1 year	M	+	plastic	Internal	Bacteroidetes		False	Untagged	0		25-30	Untagged
AA31382	combi	vic	612	9	-10	0	11323			157;2019	Pancreas biopt		65	PDAC	Malignant	PDAC	Head	Alive	No	No	No	Yes	27.95	No	-	No	-	Untagged	1	multiple	491	> 1 year	M	+	plastic	Internal	Bacteroidetes		False	Untagged	0		25-30	Untagged
AA31382	combi	vic	613	11	-10	0	11338			157;2019	Pancreas biopt		65	PDAC	Malignant	PDAC	Head	Alive	No	No	No	Yes	27.95	No	-	No	-	Untagged	1	multiple	491	> 1 year	M	+	plastic	Internal	Bacteroidetes		False	Untagged	0		25-30	Untagged
AA31382	combi	vic	614	18	-5	0	11352			157;2019	Pancreas biopt		65	PDAC	Malignant	PDAC	Head	Alive	No	No	No	Yes	27.95	No	-	No	-	Untagged	1	multiple	491	> 1 year	M	+	plastic	Internal	Bacteroidetes		False	Untagged	0		25-30	Untagged
AA31382	combi	vic	615	29	2	0	11367			157;2019	Pancreas biopt		65	PDAC	Malignant	PDAC	Head	Alive	No	No	No	Yes	27.95	No	-	No	-	Untagged	1	multiple	491	> 1 year	M	+	plastic	Internal	Bacteroidetes		False	Untagged	0		25-30	Untagged
AA31382	combi	vic	616	66	26	0	11382			157;2019	Pancreas biopt		65	PDAC	Malignant	PDAC	Head	Alive	No	No	No	Yes	27.95	No	-	No	-	Untagged	1	multiple	491	> 1 year	M	+	plastic	Internal	Bacteroidetes		False	Untagged	0		25-30	Untagged
AA31382	combi	vic	624	20	-9	0	11502			157;2019	Pancreas biopt		65	PDAC	Malignant	PDAC	Head	Alive	No	No	No	Yes	27.95	No	-	No	-	Untagged	1	multiple	491	> 1 year	M	+	plastic	Internal	Bacteroidetes		False	Untagged	0		25-30	Untagged
AA31382	combi	vic	625	22	-5	0	11517			157;2019	Pancreas biopt		65	PDAC	Malignant	PDAC	Head	Alive	No	No	No	Yes	27.95	No	-	No	-	Untagged	1	multiple	491	> 1 year	M	+	plastic	Internal	Bacteroidetes		False	Untagged	0		25-30	Untagged
AA31382	combi	vic	626	19	-6	0	11532			157;2019	Pancreas biopt		65	PDAC	Malignant	PDAC	Head	Alive	No	No	No	Yes	27.95	No	-	No	-	Untagged	1	multiple	491	> 1 year	M	+	plastic	Internal	Bacteroidetes		False	Untagged	0		25-30	Untagged
AA31382	combi	vic	627	25	2	0	11547			157;2019	Pancreas biopt		65	PDAC	Malignant	PDAC	Head	Alive	No	No	No	Yes	27.95	No	-	No	-	Untagged	1	multiple	491	> 1 year	M	+	plastic	Internal	Bacteroidetes		False	Untagged	0		25-30	Untagged
AA31382	combi	vic	628	23	0	0	11562			157;2019	Pancreas biopt		65	PDAC	Malignant	PDAC	Head	Alive	No	No	No	Yes	27.95	No	-	No	-	Untagged	1	multiple	491	> 1 year	M	+	plastic	Internal	Bacteroidetes		False	Untagged	0		25-30	Untagged
AA31382	combi	vic	629	22	-1	0	11577			157;2019	Pancreas biopt		65	PDAC	Malignant	PDAC	Head	Alive	No	No	No	Yes	27.95	No	-	No	-	Untagged	1	multiple	491	> 1 year	M	+	plastic	Internal	Bacteroidetes		False	Untagged	0		25-30	Untagged
AA31382	combi	vic	630	0	-23	0	11592			157;2019	Pancreas biopt		65	PDAC	Malignant	PDAC	Head	Alive	No	No	No	Yes	27.95	No	-	No	-	Untagged	1	multiple	491	> 1 year	M	+	plastic	Internal	Bacteroidetes		False	Untagged	0		25-30	Untagged
AA31382	combi	vic	631	18	-5	0	11607			157;2019	Pancreas biopt		65	PDAC	Malignant	PDAC	Head	Alive	No	No	No	Yes	27.95	No	-	No	-	Untagged	1	multiple	491	> 1 year	M	+	plastic	Internal	Bacteroidetes		False	Untagged	0		25-30	Untagged
AA31382	combi	vic	632	3	-20	0	11622			157;2019	Pancreas biopt		65	PDAC	Malignant	PDAC	Head	Alive	No	No	No	Yes	27.95	No	-	No	-	Untagged	1	multiple	491	> 1 year	M	+	plastic	Internal	Bacteroidetes		False	Untagged	0		25-30	Untagged
AA31382	combi	vic	633	-73	-95	0	11637			157;2019	Pancreas biopt		65	PDAC	Malignant	PDAC	Head	Alive	No	No	No	Yes	27.95	No	-	No	-	Untagged	1	multiple	491	> 1 year	M	+	plastic	Internal	Bacteroidetes		False	Untagged	0		25-30	Untagged
AA31382	combi	vic	634	25	4	0	11652			157;2019	Pancreas biopt		65	PDAC	Malignant	PDAC	Head	Alive	No	No	No	Yes	27.95	No	-	No	-	Untagged	1	multiple	491	> 1 year	M	+	plastic	Internal	Bacteroidetes		False	Untagged	0		25-30	Untagged
AA31382	combi	vic	635	42	23	0	11667			157;2019	Pancreas biopt		65	PDAC	Malignant	PDAC	Head	Alive	No	No	No	Yes	27.95	No	-	No	-	Untagged	1	multiple	491	> 1 year	M	+	plastic	Internal	Bacteroidetes		False	Untagged	0		25-30	Untagged
AA31382	combi	vic	636	29	10	0	11682			157;2019	Pancreas biopt		65	PDAC	Malignant	PDAC	Head	Alive	No	No	No	Yes	27.95	No	-	No	-	Untagged	1	multiple	491	> 1 year	M	+	plastic	Internal	Bacteroidetes		False	Untagged	0		25-30	Untagged
AA31382	combi	vic	637	27	7	0	11697			157;2019	Pancreas biopt		65	PDAC	Malignant	PDAC	Head	Alive	No	No	No	Yes	27.95	No	-	No	-	Untagged	1	multiple	491	> 1 year	M	+	plastic	Internal	Bacteroidetes		False	Untagged	0		25-30	Untagged
AA31382	combi	vic	638	32	11	0	11711			157;2019	Pancreas biopt		65	PDAC	Malignant	PDAC	Head	Alive	No	No	No	Yes	27.95	No	-	No	-	Untagged	1	multiple	491	> 1 year	M	+	plastic	Internal	Bacteroidetes		False	Untagged	0		25-30	Untagged
AA31382	combi	vic	639	13	-6	0	11726			157;2019	Pancreas biopt		65	PDAC	Malignant	PDAC	Head	Alive	No	No	No	Yes	27.95	No	-	No	-	Untagged	1	multiple	491	> 1 year	M	+	plastic	Internal	Bacteroidetes		False	Untagged	0		25-30	Untagged
AA31382	combi	vic	640	-157	-176	0	11741			157;2019	Pancreas biopt		65	PDAC	Malignant	PDAC	Head	Alive	No	No	No	Yes	27.95	No	-	No	-	Untagged	1	multiple	491	> 1 year	M	+	plastic	Internal	Bacteroidetes		False	Untagged	0		25-30	Untagged
AA31382	combi	vic	641	-11	-29	0	11756			157;2019	Pancreas biopt		65	PDAC	Malignant	PDAC	Head	Alive	No	No	No	Yes	27.95	No	-	No	-	Untagged	1	multiple	491	> 1 year	M	+	plastic	Internal	Bacteroidetes		False	Untagged	0		25-30	Untagged
AA31382	combi	vic	642	15	-3	0	11771			157;2019	Pancreas biopt		65	PDAC	Malignant	PDAC	Head	Alive	No	No	No	Yes	27.95	No	-	No	-	Untagged	1	multiple	491	> 1 year	M	+	plastic	Internal	Bacteroidetes		False	Untagged	0		25-30	Untagged
AA31382	combi	vic	643	30	13	0	11786			157;2019	Pancreas biopt		65	PDAC	Malignant	PDAC	Head	Alive	No	No	No	Yes	27.95	No	-	No	-	Untagged	1	multiple	491	> 1 year	M	+	plastic	Internal	Bacteroidetes		False	Untagged	0		25-30	Untagged
AA31382	combi	vic	644	21	5	0	11801			157;2019	Pancreas biopt		65	PDAC	Malignant	PDAC	Head	Alive	No	No	No	Yes	27.95	No	-	No	-	Untagged	1	multiple	491	> 1 year	M	+	plastic	Internal	Bacteroidetes		False	Untagged	0		25-30	Untagged
AA31382	combi	vic	645	18	2	0	11816			157;2019	Pancreas biopt		65	PDAC	Malignant	PDAC	Head	Alive	No	No	No	Yes	27.95	No	-	No	-	Untagged	1	multiple	491	> 1 year	M	+	plastic	Internal	Bacteroidetes		False	Untagged	0		25-30	Untagged
AA31382	combi	vic	646	-78	-96	0	11831			157;2019	Pancreas biopt		65	PDAC	Malignant	PDAC	Head	Alive	No	No	No	Yes	27.95	No	-	No	-	Untagged	1	multiple	491	> 1 year	M	+	plastic	Internal	Bacteroidetes		False	Untagged	0		25-30	Untagged
AA31382	combi	vic	647	22	2	0	11846			157;2019	Pancreas biopt		65	PDAC	Malignant	PDAC	Head	Alive	No	No	No	Yes	27.95	No	-	No	-	Untagged	1	multiple	491	> 1 year	M	+	plastic	Internal	Bacteroidetes		False	Untagged	0		25-30	Untagged
AA31382	combi	vic	648	20	-1	0	11861			157;2019	Pancreas biopt		65	PDAC	Malignant	PDAC	Head	Alive	No	No	No	Yes	27.95	No	-	No	-	Untagged	1	multiple	491	> 1 year	M	+	plastic	Internal	Bacteroidetes		False	Untagged	0		25-30	Untagged
AA31382	combi	vic	649	26	5	0	11876			157;2019	Pancreas biopt		65	PDAC	Malignant	PDAC	Head	Alive	No	No	No	Yes	27.95	No	-	No	-	Untagged	1	multiple	491	> 1 year	M	+	plastic	Internal	Bacteroidetes		False	Untagged	0		25-30	Untagged
AA31382	combi	vic	650	21	0	0	11891			157;2019	Pancreas biopt		65	PDAC	Malignant	PDAC	Head	Alive	No	No	No	Yes	27.95	No	-	No	-	Untagged	1	multiple	491	> 1 year	M	+	plastic	Internal	Bacteroidetes		False	Untagged	0		25-30	Untagged
AA31382	combi	vic	651	16	-6	0	11906			157;2019	Pancreas biopt		65	PDAC	Malignant	PDAC	Head	Alive	No	No	No	Yes	27.95	No	-	No	-	Untagged	1	multiple	491	> 1 year	M	+	plastic	Internal	Bacteroidetes		False	Untagged	0		25-30	Untagged
AA31382	combi	vic	652	25	2	0	11920			157;2019	Pancreas biopt		65	PDAC	Malignant	PDAC	Head	Alive	No	No	No	Yes	27.95	No	-	No	-	Untagged	1	multiple	491	> 1 year	M	+	plastic	Internal	Bacteroidetes		False	Untagged	0		25-30	Untagged
AA31382	combi	vic	653	50	26	0	11934			157;2019	Pancreas biopt		65	PDAC	Malignant	PDAC	Head	Alive	No	No	No	Yes	27.95	No	-	No	-	Untagged	1	multiple	491	> 1 year	M	+	plastic	Internal	Bacteroidetes		False	Untagged	0		25-30	Untagged
AA31382	combi	vic	654	91	66	0	11948			157;2019	Pancreas biopt		65	PDAC	Malignant	PDAC	Head	Alive	No	No	No	Yes	27.95	No	-	No	-	Untagged	1	multiple	491	> 1 year	M	+	plastic	Internal	Bacteroidetes		False	Untagged	0		25-30	Untagged
AA31382	combi	vic	655	17	-8	0	11962			157;2019	Pancreas biopt		65	PDAC	Malignant	PDAC	Head	Alive	No	No	No	Yes	27.95	No	-	No	-	Untagged	1	multiple	491	> 1 year	M	+	plastic	Internal	Bacteroidetes		False	Untagged	0		25-30	Untagged
AA31382	combi	vic	656	15	-11	0	11977			157;2019	Pancreas biopt		65	PDAC	Malignant	PDAC	Head	Alive	No	No	No	Yes	27.95	No	-	No	-	Untagged	1	multiple	491	> 1 year	M	+	plastic	Internal	Bacteroidetes		False	Untagged	0		25-30	Untagged
AA31382	combi	vic	657	15	-11	0	11991			157;2019	Pancreas biopt		65	PDAC	Malignant	PDAC	Head	Alive	No	No	No	Yes	27.95	No	-	No	-	Untagged	1	multiple	491	> 1 year	M	+	plastic	Internal	Bacteroidetes		False	Untagged	0		25-30	Untagged
AA31382	combi	vic	658	21	-6	0	12005			157;2019	Pancreas biopt		65	PDAC	Malignant	PDAC	Head	Alive	No	No	No	Yes	27.95	No	-	No	-	Untagged	1	multiple	491	> 1 year	M	+	plastic	Internal	Bacteroidetes		False	Untagged	0		25-30	Untagged
AA31382	combi	vic	659	27	-1	0	12019			157;2019	Pancreas biopt		65	PDAC	Malignant	PDAC	Head	Alive	No	No	No	Yes	27.95	No	-	No	-	Untagged	1	multiple	491	> 1 year	M	+	plastic	Internal	Bacteroidetes		False	Untagged	0		25-30	Untagged
AA31382	combi	vic	660	9	-18	0	12034			157;2019	Pancreas biopt		65	PDAC	Malignant	PDAC	Head	Alive	No	No	No	Yes	27.95	No	-	No	-	Untagged	1	multiple	491	> 1 year	M	+	plastic	Internal	Bacteroidetes		False	Untagged	0		25-30	Untagged
AA31382	combi	vic	661	28	2	0	12048			157;2019	Pancreas biopt		65	PDAC	Malignant	PDAC	Head	Alive	No	No	No	Yes	27.95	No	-	No	-	Untagged	1	multiple	491	> 1 year	M	+	plastic	Internal	Bacteroidetes		False	Untagged	0		25-30	Untagged
AA31382	combi	vic	662	24	-2	0	12062			157;2019	Pancreas biopt		65	PDAC	Malignant	PDAC	Head	Alive	No	No	No	Yes	27.95	No	-	No	-	Untagged	1	multiple	491	> 1 year	M	+	plastic	Internal	Bacteroidetes		False	Untagged	0		25-30	Untagged
AA31382	combi	vic	663	22	-3	0	12076			157;2019	Pancreas biopt		65	PDAC	Malignant	PDAC	Head	Alive	No	No	No	Yes	27.95	No	-	No	-	Untagged	1	multiple	491	> 1 year	M	+	plastic	Internal	Bacteroidetes		False	Untagged	0		25-30	Untagged
AA31382	combi	vic	664	32	7	0	12090			157;2019	Pancreas biopt		65	PDAC	Malignant	PDAC	Head	Alive	No	No	No	Yes	27.95	No	-	No	-	Untagged	1	multiple	491	> 1 year	M	+	plastic	Internal	Bacteroidetes		False	Untagged	0		25-30	Untagged
AA31382	combi	vic	665	45	20	0	12105			157;2019	Pancreas biopt		65	PDAC	Malignant	PDAC	Head	Alive	No	No	No	Yes	27.95	No	-	No	-	Untagged	1	multiple	491	> 1 year	M	+	plastic	Internal	Bacteroidetes		False	Untagged	0		25-30	Untagged
AA31382	combi	vic	666	15	-8	0	12119			157;2019	Pancreas biopt		65	PDAC	Malignant	PDAC	Head	Alive	No	No	No	Yes	27.95	No	-	No	-	Untagged	1	multiple	491	> 1 year	M	+	plastic	Internal	Bacteroidetes		False	Untagged	0		25-30	Untagged
AA31382	combi	vic	667	26	4	0	12133			157;2019	Pancreas biopt		65	PDAC	Malignant	PDAC	Head	Alive	No	No	No	Yes	27.95	No	-	No	-	Untagged	1	multiple	491	> 1 year	M	+	plastic	Internal	Bacteroidetes		False	Untagged	0		25-30	Untagged
AA31382	combi	vic	668	34	12	0	12147			157;2019	Pancreas biopt		65	PDAC	Malignant	PDAC	Head	Alive	No	No	No	Yes	27.95	No	-	No	-	Untagged	1	multiple	491	> 1 year	M	+	plastic	Internal	Bacteroidetes		False	Untagged	0		25-30	Untagged
AA31382	combi	vic	669	14	-6	0	12162			157;2019	Pancreas biopt		65	PDAC	Malignant	PDAC	Head	Alive	No	No	No	Yes	27.95	No	-	No	-	Untagged	1	multiple	491	> 1 year	M	+	plastic	Internal	Bacteroidetes		False	Untagged	0		25-30	Untagged
AA31382	combi	vic	670	-30	-50	0	12176			157;2019	Pancreas biopt		65	PDAC	Malignant	PDAC	Head	Alive	No	No	No	Yes	27.95	No	-	No	-	Untagged	1	multiple	491	> 1 year	M	+	plastic	Internal	Bacteroidetes		False	Untagged	0		25-30	Untagged
AA31382	combi	vic	671	-1	-19	0	12190			157;2019	Pancreas biopt		65	PDAC	Malignant	PDAC	Head	Alive	No	No	No	Yes	27.95	No	-	No	-	Untagged	1	multiple	491	> 1 year	M	+	plastic	Internal	Bacteroidetes		False	Untagged	0		25-30	Untagged
AA31382	combi	vic	672	13	-4	0	12204			157;2019	Pancreas biopt		65	PDAC	Malignant	PDAC	Head	Alive	No	No	No	Yes	27.95	No	-	No	-	Untagged	1	multiple	491	> 1 year	M	+	plastic	Internal	Bacteroidetes		False	Untagged	0		25-30	Untagged
AA31382	combi	vic	673	10	-6	0	12218			157;2019	Pancreas biopt		65	PDAC	Malignant	PDAC	Head	Alive	No	No	No	Yes	27.95	No	-	No	-	Untagged	1	multiple	491	> 1 year	M	+	plastic	Internal	Bacteroidetes		False	Untagged	0		25-30	Untagged
AA31382	combi	vic	674	10	-6	0	12233			157;2019	Pancreas biopt		65	PDAC	Malignant	PDAC	Head	Alive	No	No	No	Yes	27.95	No	-	No	-	Untagged	1	multiple	491	> 1 year	M	+	plastic	Internal	Bacteroidetes		False	Untagged	0		25-30	Untagged
AA31382	combi	vic	675	22	6	0	12247			157;2019	Pancreas biopt		65	PDAC	Malignant	PDAC	Head	Alive	No	No	No	Yes	27.95	No	-	No	-	Untagged	1	multiple	491	> 1 year	M	+	plastic	Internal	Bacteroidetes		False	Untagged	0		25-30	Untagged
AA31382	combi	vic	676	16	0	0	12261			157;2019	Pancreas biopt		65	PDAC	Malignant	PDAC	Head	Alive	No	No	No	Yes	27.95	No	-	No	-	Untagged	1	multiple	491	> 1 year	M	+	plastic	Internal	Bacteroidetes		False	Untagged	0		25-30	Untagged
AA31382	combi	vic	677	6	-11	0	12275			157;2019	Pancreas biopt		65	PDAC	Malignant	PDAC	Head	Alive	No	No	No	Yes	27.95	No	-	No	-	Untagged	1	multiple	491	> 1 year	M	+	plastic	Internal	Bacteroidetes		False	Untagged	0		25-30	Untagged
AA31382	combi	vic	678	11	-6	0	12290			157;2019	Pancreas biopt		65	PDAC	Malignant	PDAC	Head	Alive	No	No	No	Yes	27.95	No	-	No	-	Untagged	1	multiple	491	> 1 year	M	+	plastic	Internal	Bacteroidetes		False	Untagged	0		25-30	Untagged
AA31382	combi	vic	679	28	11	0	12304			157;2019	Pancreas biopt		65	PDAC	Malignant	PDAC	Head	Alive	No	No	No	Yes	27.95	No	-	No	-	Untagged	1	multiple	491	> 1 year	M	+	plastic	Internal	Bacteroidetes		False	Untagged	0		25-30	Untagged
AA31382	combi	vic	680	9	-7	0	12318			157;2019	Pancreas biopt		65	PDAC	Malignant	PDAC	Head	Alive	No	No	No	Yes	27.95	No	-	No	-	Untagged	1	multiple	491	> 1 year	M	+	plastic	Internal	Bacteroidetes		False	Untagged	0		25-30	Untagged
AA31382	combi	vic	681	16	-1	0	12332			157;2019	Pancreas biopt		65	PDAC	Malignant	PDAC	Head	Alive	No	No	No	Yes	27.95	No	-	No	-	Untagged	1	multiple	491	> 1 year	M	+	plastic	Internal	Bacteroidetes		False	Untagged	0		25-30	Untagged
AA31382	combi	vic	682	21	4	0	12346			157;2019	Pancreas biopt		65	PDAC	Malignant	PDAC	Head	Alive	No	No	No	Yes	27.95	No	-	No	-	Untagged	1	multiple	491	> 1 year	M	+	plastic	Internal	Bacteroidetes		False	Untagged	0		25-30	Untagged
AA31382	combi	vic	683	25	9	0	12361			157;2019	Pancreas biopt		65	PDAC	Malignant	PDAC	Head	Alive	No	No	No	Yes	27.95	No	-	No	-	Untagged	1	multiple	491	> 1 year	M	+	plastic	Internal	Bacteroidetes		False	Untagged	0		25-30	Untagged
AA31382	combi	vic	684	0	-16	0	12375			157;2019	Pancreas biopt		65	PDAC	Malignant	PDAC	Head	Alive	No	No	No	Yes	27.95	No	-	No	-	Untagged	1	multiple	491	> 1 year	M	+	plastic	Internal	Bacteroidetes		False	Untagged	0		25-30	Untagged
AA31382	combi	vic	685	7	-9	0	12389			157;2019	Pancreas biopt		65	PDAC	Malignant	PDAC	Head	Alive	No	No	No	Yes	27.95	No	-	No	-	Untagged	1	multiple	491	> 1 year	M	+	plastic	Internal	Bacteroidetes		False	Untagged	0		25-30	Untagged
AA31382	combi	vic	686	11	-5	0	12403			157;2019	Pancreas biopt		65	PDAC	Malignant	PDAC	Head	Alive	No	No	No	Yes	27.95	No	-	No	-	Untagged	1	multiple	491	> 1 year	M	+	plastic	Internal	Bacteroidetes		False	Untagged	0		25-30	Untagged
AA31382	combi	vic	687	24	8	0	12418			157;2019	Pancreas biopt		65	PDAC	Malignant	PDAC	Head	Alive	No	No	No	Yes	27.95	No	-	No	-	Untagged	1	multiple	491	> 1 year	M	+	plastic	Internal	Bacteroidetes		False	Untagged	0		25-30	Untagged
AA31382	combi	vic	688	17	2	0	12432			157;2019	Pancreas biopt		65	PDAC	Malignant	PDAC	Head	Alive	No	No	No	Yes	27.95	No	-	No	-	Untagged	1	multiple	491	> 1 year	M	+	plastic	Internal	Bacteroidetes		False	Untagged	0		25-30	Untagged
AA31382	combi	vic	689	15	0	0	12446			157;2019	Pancreas biopt		65	PDAC	Malignant	PDAC	Head	Alive	No	No	No	Yes	27.95	No	-	No	-	Untagged	1	multiple	491	> 1 year	M	+	plastic	Internal	Bacteroidetes		False	Untagged	0		25-30	Untagged
AA31382	combi	vic	690	18	3	0	12460			157;2019	Pancreas biopt		65	PDAC	Malignant	PDAC	Head	Alive	No	No	No	Yes	27.95	No	-	No	-	Untagged	1	multiple	491	> 1 year	M	+	plastic	Internal	Bacteroidetes		False	Untagged	0		25-30	Untagged
AA31382	combi	vic	691	16	1	0	12474			157;2019	Pancreas biopt		65	PDAC	Malignant	PDAC	Head	Alive	No	No	No	Yes	27.95	No	-	No	-	Untagged	1	multiple	491	> 1 year	M	+	plastic	Internal	Bacteroidetes		False	Untagged	0		25-30	Untagged
AA31382	combi	vic	692	12	-3	0	12489			157;2019	Pancreas biopt		65	PDAC	Malignant	PDAC	Head	Alive	No	No	No	Yes	27.95	No	-	No	-	Untagged	1	multiple	491	> 1 year	M	+	plastic	Internal	Bacteroidetes		False	Untagged	0		25-30	Untagged
AA31382	combi	vic	693	8	-7	0	12503			157;2019	Pancreas biopt		65	PDAC	Malignant	PDAC	Head	Alive	No	No	No	Yes	27.95	No	-	No	-	Untagged	1	multiple	491	> 1 year	M	+	plastic	Internal	Bacteroidetes		False	Untagged	0		25-30	Untagged
AA31382	combi	vic	694	23	8	0	12517			157;2019	Pancreas biopt		65	PDAC	Malignant	PDAC	Head	Alive	No	No	No	Yes	27.95	No	-	No	-	Untagged	1	multiple	491	> 1 year	M	+	plastic	Internal	Bacteroidetes		False	Untagged	0		25-30	Untagged
AA31382	combi	vic	695	17	2	0	12531			157;2019	Pancreas biopt		65	PDAC	Malignant	PDAC	Head	Alive	No	No	No	Yes	27.95	No	-	No	-	Untagged	1	multiple	491	> 1 year	M	+	plastic	Internal	Bacteroidetes		False	Untagged	0		25-30	Untagged
AA31382	combi	vic	696	22	7	0	12546			157;2019	Pancreas biopt		65	PDAC	Malignant	PDAC	Head	Alive	No	No	No	Yes	27.95	No	-	No	-	Untagged	1	multiple	491	> 1 year	M	+	plastic	Internal	Bacteroidetes		False	Untagged	0		25-30	Untagged
AA31382	combi	vic	697	13	-2	0	12560			157;2019	Pancreas biopt		65	PDAC	Malignant	PDAC	Head	Alive	No	No	No	Yes	27.95	No	-	No	-	Untagged	1	multiple	491	> 1 year	M	+	plastic	Internal	Bacteroidetes		False	Untagged	0		25-30	Untagged
AA31382	combi	vic	698	18	3	0	12574			157;2019	Pancreas biopt		65	PDAC	Malignant	PDAC	Head	Alive	No	No	No	Yes	27.95	No	-	No	-	Untagged	1	multiple	491	> 1 year	M	+	plastic	Internal	Bacteroidetes		False	Untagged	0		25-30	Untagged
AA31382	combi	vic	699	7	-8	0	12588			157;2019	Pancreas biopt		65	PDAC	Malignant	PDAC	Head	Alive	No	No	No	Yes	27.95	No	-	No	-	Untagged	1	multiple	491	> 1 year	M	+	plastic	Internal	Bacteroidetes		False	Untagged	0		25-30	Untagged
AA31382	combi	vic	700	10	-5	0	12602			157;2019	Pancreas biopt		65	PDAC	Malignant	PDAC	Head	Alive	No	No	No	Yes	27.95	No	-	No	-	Untagged	1	multiple	491	> 1 year	M	+	plastic	Internal	Bacteroidetes		False	Untagged	0		25-30	Untagged
AA31382	combi	vic	701	25	10	0	12616			157;2019	Pancreas biopt		65	PDAC	Malignant	PDAC	Head	Alive	No	No	No	Yes	27.95	No	-	No	-	Untagged	1	multiple	491	> 1 year	M	+	plastic	Internal	Bacteroidetes		False	Untagged	0		25-30	Untagged
AA31382	combi	vic	702	14	-1	0	12630			157;2019	Pancreas biopt		65	PDAC	Malignant	PDAC	Head	Alive	No	No	No	Yes	27.95	No	-	No	-	Untagged	1	multiple	491	> 1 year	M	+	plastic	Internal	Bacteroidetes		False	Untagged	0		25-30	Untagged
AA31382	combi	vic	703	18	3	0	12644			157;2019	Pancreas biopt		65	PDAC	Malignant	PDAC	Head	Alive	No	No	No	Yes	27.95	No	-	No	-	Untagged	1	multiple	491	> 1 year	M	+	plastic	Internal	Bacteroidetes		False	Untagged	0		25-30	Untagged
AA31382	combi	vic	704	8	-6	0	12658			157;2019	Pancreas biopt		65	PDAC	Malignant	PDAC	Head	Alive	No	No	No	Yes	27.95	No	-	No	-	Untagged	1	multiple	491	> 1 year	M	+	plastic	Internal	Bacteroidetes		False	Untagged	0		25-30	Untagged
AA31382	combi	vic	705	13	-1	0	12672			157;2019	Pancreas biopt		65	PDAC	Malignant	PDAC	Head	Alive	No	No	No	Yes	27.95	No	-	No	-	Untagged	1	multiple	491	> 1 year	M	+	plastic	Internal	Bacteroidetes		False	Untagged	0		25-30	Untagged
AA31382	combi	vic	706	4	-11	0	12686			157;2019	Pancreas biopt		65	PDAC	Malignant	PDAC	Head	Alive	No	No	No	Yes	27.95	No	-	No	-	Untagged	1	multiple	491	> 1 year	M	+	plastic	Internal	Bacteroidetes		False	Untagged	0		25-30	Untagged
AA31382	combi	vic	707	12	-2	0	12700			157;2019	Pancreas biopt		65	PDAC	Malignant	PDAC	Head	Alive	No	No	No	Yes	27.95	No	-	No	-	Untagged	1	multiple	491	> 1 year	M	+	plastic	Internal	Bacteroidetes		False	Untagged	0		25-30	Untagged
AA31382	combi	vic	708	10	-5	0	12714			157;2019	Pancreas biopt		65	PDAC	Malignant	PDAC	Head	Alive	No	No	No	Yes	27.95	No	-	No	-	Untagged	1	multiple	491	> 1 year	M	+	plastic	Internal	Bacteroidetes		False	Untagged	0		25-30	Untagged
AA31382	combi	vic	709	17	3	0	12727			157;2019	Pancreas biopt		65	PDAC	Malignant	PDAC	Head	Alive	No	No	No	Yes	27.95	No	-	No	-	Untagged	1	multiple	491	> 1 year	M	+	plastic	Internal	Bacteroidetes		False	Untagged	0		25-30	Untagged
AA31382	combi	vic	710	1	-14	0	12741			157;2019	Pancreas biopt		65	PDAC	Malignant	PDAC	Head	Alive	No	No	No	Yes	27.95	No	-	No	-	Untagged	1	multiple	491	> 1 year	M	+	plastic	Internal	Bacteroidetes		False	Untagged	0		25-30	Untagged
AA31382	combi	vic	711	8	-6	0	12755			157;2019	Pancreas biopt		65	PDAC	Malignant	PDAC	Head	Alive	No	No	No	Yes	27.95	No	-	No	-	Untagged	1	multiple	491	> 1 year	M	+	plastic	Internal	Bacteroidetes		False	Untagged	0		25-30	Untagged
AA31382	combi	vic	712	15	0	0	12769			157;2019	Pancreas biopt		65	PDAC	Malignant	PDAC	Head	Alive	No	No	No	Yes	27.95	No	-	No	-	Untagged	1	multiple	491	> 1 year	M	+	plastic	Internal	Bacteroidetes		False	Untagged	0		25-30	Untagged
AA31382	combi	vic	713	23	8	0	12783			157;2019	Pancreas biopt		65	PDAC	Malignant	PDAC	Head	Alive	No	No	No	Yes	27.95	No	-	No	-	Untagged	1	multiple	491	> 1 year	M	+	plastic	Internal	Bacteroidetes		False	Untagged	0		25-30	Untagged
AA31382	combi	vic	714	9	-6	0	12797			157;2019	Pancreas biopt		65	PDAC	Malignant	PDAC	Head	Alive	No	No	No	Yes	27.95	No	-	No	-	Untagged	1	multiple	491	> 1 year	M	+	plastic	Internal	Bacteroidetes		False	Untagged	0		25-30	Untagged
AA31382	combi	vic	715	16	1	0	12811			157;2019	Pancreas biopt		65	PDAC	Malignant	PDAC	Head	Alive	No	No	No	Yes	27.95	No	-	No	-	Untagged	1	multiple	491	> 1 year	M	+	plastic	Internal	Bacteroidetes		False	Untagged	0		25-30	Untagged
AA31382	combi	vic	716	16	1	0	12825			157;2019	Pancreas biopt		65	PDAC	Malignant	PDAC	Head	Alive	No	No	No	Yes	27.95	No	-	No	-	Untagged	1	multiple	491	> 1 year	M	+	plastic	Internal	Bacteroidetes		False	Untagged	0		25-30	Untagged
AA31382	combi	vic	717	16	1	0	12839			157;2019	Pancreas biopt		65	PDAC	Malignant	PDAC	Head	Alive	No	No	No	Yes	27.95	No	-	No	-	Untagged	1	multiple	491	> 1 year	M	+	plastic	Internal	Bacteroidetes		False	Untagged	0		25-30	Untagged
AA31382	combi	vic	718	6	-10	0	12852			157;2019	Pancreas biopt		65	PDAC	Malignant	PDAC	Head	Alive	No	No	No	Yes	27.95	No	-	No	-	Untagged	1	multiple	491	> 1 year	M	+	plastic	Internal	Bacteroidetes		False	Untagged	0		25-30	Untagged
AA31382	combi	vic	719	19	3	0	12866			157;2019	Pancreas biopt		65	PDAC	Malignant	PDAC	Head	Alive	No	No	No	Yes	27.95	No	-	No	-	Untagged	1	multiple	491	> 1 year	M	+	plastic	Internal	Bacteroidetes		False	Untagged	0		25-30	Untagged
AA31382	combi	vic	720	23	7	0	12880			157;2019	Pancreas biopt		65	PDAC	Malignant	PDAC	Head	Alive	No	No	No	Yes	27.95	No	-	No	-	Untagged	1	multiple	491	> 1 year	M	+	plastic	Internal	Bacteroidetes		False	Untagged	0		25-30	Untagged
AA31382	combi	vic	721	13	-4	0	12894			157;2019	Pancreas biopt		65	PDAC	Malignant	PDAC	Head	Alive	No	No	No	Yes	27.95	No	-	No	-	Untagged	1	multiple	491	> 1 year	M	+	plastic	Internal	Bacteroidetes		False	Untagged	0		25-30	Untagged
AA31382	combi	vic	722	18	1	0	12908			157;2019	Pancreas biopt		65	PDAC	Malignant	PDAC	Head	Alive	No	No	No	Yes	27.95	No	-	No	-	Untagged	1	multiple	491	> 1 year	M	+	plastic	Internal	Bacteroidetes		False	Untagged	0		25-30	Untagged
AA31382	combi	vic	723	13	-5	0	12922			157;2019	Pancreas biopt		65	PDAC	Malignant	PDAC	Head	Alive	No	No	No	Yes	27.95	No	-	No	-	Untagged	1	multiple	491	> 1 year	M	+	plastic	Internal	Bacteroidetes		False	Untagged	0		25-30	Untagged
AA31382	combi	vic	724	33	14	0	12936			157;2019	Pancreas biopt		65	PDAC	Malignant	PDAC	Head	Alive	No	No	No	Yes	27.95	No	-	No	-	Untagged	1	multiple	491	> 1 year	M	+	plastic	Internal	Bacteroidetes		False	Untagged	0		25-30	Untagged
AA31382	combi	vic	725	5	-14	0	12950			157;2019	Pancreas biopt		65	PDAC	Malignant	PDAC	Head	Alive	No	No	No	Yes	27.95	No	-	No	-	Untagged	1	multiple	491	> 1 year	M	+	plastic	Internal	Bacteroidetes		False	Untagged	0		25-30	Untagged
AA31382	combi	vic	726	18	-2	0	12963			157;2019	Pancreas biopt		65	PDAC	Malignant	PDAC	Head	Alive	No	No	No	Yes	27.95	No	-	No	-	Untagged	1	multiple	491	> 1 year	M	+	plastic	Internal	Bacteroidetes		False	Untagged	0		25-30	Untagged
AA31382	combi	vic	727	19	-1	0	12977			157;2019	Pancreas biopt		65	PDAC	Malignant	PDAC	Head	Alive	No	No	No	Yes	27.95	No	-	No	-	Untagged	1	multiple	491	> 1 year	M	+	plastic	Internal	Bacteroidetes		False	Untagged	0		25-30	Untagged
AA31382	combi	vic	728	25	5	0	12991			157;2019	Pancreas biopt		65	PDAC	Malignant	PDAC	Head	Alive	No	No	No	Yes	27.95	No	-	No	-	Untagged	1	multiple	491	> 1 year	M	+	plastic	Internal	Bacteroidetes		False	Untagged	0		25-30	Untagged
AA31382	combi	vic	736	18	-4	0	13102			157;2019	Pancreas biopt		65	PDAC	Malignant	PDAC	Head	Alive	No	No	No	Yes	27.95	No	-	No	-	Untagged	1	multiple	491	> 1 year	M	+	plastic	Internal	Bacteroidetes		False	Untagged	0		25-30	Untagged
AA31382	combi	vic	737	31	10	0	13116			157;2019	Pancreas biopt		65	PDAC	Malignant	PDAC	Head	Alive	No	No	No	Yes	27.95	No	-	No	-	Untagged	1	multiple	491	> 1 year	M	+	plastic	Internal	Bacteroidetes		False	Untagged	0		25-30	Untagged
AA31382	combi	vic	738	20	0	0	13130			157;2019	Pancreas biopt		65	PDAC	Malignant	PDAC	Head	Alive	No	No	No	Yes	27.95	No	-	No	-	Untagged	1	multiple	491	> 1 year	M	+	plastic	Internal	Bacteroidetes		False	Untagged	0		25-30	Untagged
AA31382	combi	vic	742	14	-3	0	13186			157;2019	Pancreas biopt		65	PDAC	Malignant	PDAC	Head	Alive	No	No	No	Yes	27.95	No	-	No	-	Untagged	1	multiple	491	> 1 year	M	+	plastic	Internal	Bacteroidetes		False	Untagged	0		25-30	Untagged
AA31382	combi	vic	743	15	-1	0	13199			157;2019	Pancreas biopt		65	PDAC	Malignant	PDAC	Head	Alive	No	No	No	Yes	27.95	No	-	No	-	Untagged	1	multiple	491	> 1 year	M	+	plastic	Internal	Bacteroidetes		False	Untagged	0		25-30	Untagged
AA31382	combi	vic	744	-1	-17	0	13213			157;2019	Pancreas biopt		65	PDAC	Malignant	PDAC	Head	Alive	No	No	No	Yes	27.95	No	-	No	-	Untagged	1	multiple	491	> 1 year	M	+	plastic	Internal	Bacteroidetes		False	Untagged	0		25-30	Untagged
AA31382	combi	vic	745	20	5	0	13227			157;2019	Pancreas biopt		65	PDAC	Malignant	PDAC	Head	Alive	No	No	No	Yes	27.95	No	-	No	-	Untagged	1	multiple	491	> 1 year	M	+	plastic	Internal	Bacteroidetes		False	Untagged	0		25-30	Untagged
AA31382	combi	vic	746	12	-2	0	13241			157;2019	Pancreas biopt		65	PDAC	Malignant	PDAC	Head	Alive	No	No	No	Yes	27.95	No	-	No	-	Untagged	1	multiple	491	> 1 year	M	+	plastic	Internal	Bacteroidetes		False	Untagged	0		25-30	Untagged
AA31382	combi	vic	747	23	9	0	13255			157;2019	Pancreas biopt		65	PDAC	Malignant	PDAC	Head	Alive	No	No	No	Yes	27.95	No	-	No	-	Untagged	1	multiple	491	> 1 year	M	+	plastic	Internal	Bacteroidetes		False	Untagged	0		25-30	Untagged
AA31382	combi	vic	748	4	-10	0	13269			157;2019	Pancreas biopt		65	PDAC	Malignant	PDAC	Head	Alive	No	No	No	Yes	27.95	No	-	No	-	Untagged	1	multiple	491	> 1 year	M	+	plastic	Internal	Bacteroidetes		False	Untagged	0		25-30	Untagged
AA31382	combi	vic	749	2	-12	0	13283			157;2019	Pancreas biopt		65	PDAC	Malignant	PDAC	Head	Alive	No	No	No	Yes	27.95	No	-	No	-	Untagged	1	multiple	491	> 1 year	M	+	plastic	Internal	Bacteroidetes		False	Untagged	0		25-30	Untagged
AA31382	combi	vic	750	5	-9	0	13297			157;2019	Pancreas biopt		65	PDAC	Malignant	PDAC	Head	Alive	No	No	No	Yes	27.95	No	-	No	-	Untagged	1	multiple	491	> 1 year	M	+	plastic	Internal	Bacteroidetes		False	Untagged	0		25-30	Untagged
AA31382	combi	vic	751	26	11	0	13310			157;2019	Pancreas biopt		65	PDAC	Malignant	PDAC	Head	Alive	No	No	No	Yes	27.95	No	-	No	-	Untagged	1	multiple	491	> 1 year	M	+	plastic	Internal	Bacteroidetes		False	Untagged	0		25-30	Untagged
AA31382	combi	vic	752	14	-3	0	13323			157;2019	Pancreas biopt		65	PDAC	Malignant	PDAC	Head	Alive	No	No	No	Yes	27.95	No	-	No	-	Untagged	1	multiple	491	> 1 year	M	+	plastic	Internal	Bacteroidetes		False	Untagged	0		25-30	Untagged
AA31382	combi	vic	753	25	8	0	13336			157;2019	Pancreas biopt		65	PDAC	Malignant	PDAC	Head	Alive	No	No	No	Yes	27.95	No	-	No	-	Untagged	1	multiple	491	> 1 year	M	+	plastic	Internal	Bacteroidetes		False	Untagged	0		25-30	Untagged
AA31382	combi	vic	754	21	4	0	13349			157;2019	Pancreas biopt		65	PDAC	Malignant	PDAC	Head	Alive	No	No	No	Yes	27.95	No	-	No	-	Untagged	1	multiple	491	> 1 year	M	+	plastic	Internal	Bacteroidetes		False	Untagged	0		25-30	Untagged
AA31382	combi	vic	755	26	9	0	13362			157;2019	Pancreas biopt		65	PDAC	Malignant	PDAC	Head	Alive	No	No	No	Yes	27.95	No	-	No	-	Untagged	1	multiple	491	> 1 year	M	+	plastic	Internal	Bacteroidetes		False	Untagged	0		25-30	Untagged
AA31382	combi	vic	756	15	-2	0	13375			157;2019	Pancreas biopt		65	PDAC	Malignant	PDAC	Head	Alive	No	No	No	Yes	27.95	No	-	No	-	Untagged	1	multiple	491	> 1 year	M	+	plastic	Internal	Bacteroidetes		False	Untagged	0		25-30	Untagged
AA31382	combi	vic	757	13	-6	0	13387			157;2019	Pancreas biopt		65	PDAC	Malignant	PDAC	Head	Alive	No	No	No	Yes	27.95	No	-	No	-	Untagged	1	multiple	491	> 1 year	M	+	plastic	Internal	Bacteroidetes		False	Untagged	0		25-30	Untagged
AA31382	combi	vic	758	18	-1	0	13400			157;2019	Pancreas biopt		65	PDAC	Malignant	PDAC	Head	Alive	No	No	No	Yes	27.95	No	-	No	-	Untagged	1	multiple	491	> 1 year	M	+	plastic	Internal	Bacteroidetes		False	Untagged	0		25-30	Untagged
AA31382	combi	vic	759	17	-1	0	13413			157;2019	Pancreas biopt		65	PDAC	Malignant	PDAC	Head	Alive	No	No	No	Yes	27.95	No	-	No	-	Untagged	1	multiple	491	> 1 year	M	+	plastic	Internal	Bacteroidetes		False	Untagged	0		25-30	Untagged
AA31382	combi	vic	760	19	1	0	13426			157;2019	Pancreas biopt		65	PDAC	Malignant	PDAC	Head	Alive	No	No	No	Yes	27.95	No	-	No	-	Untagged	1	multiple	491	> 1 year	M	+	plastic	Internal	Bacteroidetes		False	Untagged	0		25-30	Untagged
AA31382	combi	vic	761	18	0	0	13439			157;2019	Pancreas biopt		65	PDAC	Malignant	PDAC	Head	Alive	No	No	No	Yes	27.95	No	-	No	-	Untagged	1	multiple	491	> 1 year	M	+	plastic	Internal	Bacteroidetes		False	Untagged	0		25-30	Untagged
AA31382	combi	vic	762	12	-7	0	13452			157;2019	Pancreas biopt		65	PDAC	Malignant	PDAC	Head	Alive	No	No	No	Yes	27.95	No	-	No	-	Untagged	1	multiple	491	> 1 year	M	+	plastic	Internal	Bacteroidetes		False	Untagged	0		25-30	Untagged
AA31382	combi	vic	763	15	-3	0	13465			157;2019	Pancreas biopt		65	PDAC	Malignant	PDAC	Head	Alive	No	No	No	Yes	27.95	No	-	No	-	Untagged	1	multiple	491	> 1 year	M	+	plastic	Internal	Bacteroidetes		False	Untagged	0		25-30	Untagged
AA31382	combi	vic	764	33	15	0	13478			157;2019	Pancreas biopt		65	PDAC	Malignant	PDAC	Head	Alive	No	No	No	Yes	27.95	No	-	No	-	Untagged	1	multiple	491	> 1 year	M	+	plastic	Internal	Bacteroidetes		False	Untagged	0		25-30	Untagged
AA31382	combi	vic	765	23	5	0	13491			157;2019	Pancreas biopt		65	PDAC	Malignant	PDAC	Head	Alive	No	No	No	Yes	27.95	No	-	No	-	Untagged	1	multiple	491	> 1 year	M	+	plastic	Internal	Bacteroidetes		False	Untagged	0		25-30	Untagged
AA31382	combi	vic	766	27	9	0	13504			157;2019	Pancreas biopt		65	PDAC	Malignant	PDAC	Head	Alive	No	No	No	Yes	27.95	No	-	No	-	Untagged	1	multiple	491	> 1 year	M	+	plastic	Internal	Bacteroidetes		False	Untagged	0		25-30	Untagged
AA31382	combi	vic	767	18	0	0	13517			157;2019	Pancreas biopt		65	PDAC	Malignant	PDAC	Head	Alive	No	No	No	Yes	27.95	No	-	No	-	Untagged	1	multiple	491	> 1 year	M	+	plastic	Internal	Bacteroidetes		False	Untagged	0		25-30	Untagged
AA31382	combi	vic	768	18	0	0	13530			157;2019	Pancreas biopt		65	PDAC	Malignant	PDAC	Head	Alive	No	No	No	Yes	27.95	No	-	No	-	Untagged	1	multiple	491	> 1 year	M	+	plastic	Internal	Bacteroidetes		False	Untagged	0		25-30	Untagged
AA31382	combi	vic	769	19	1	0	13543			157;2019	Pancreas biopt		65	PDAC	Malignant	PDAC	Head	Alive	No	No	No	Yes	27.95	No	-	No	-	Untagged	1	multiple	491	> 1 year	M	+	plastic	Internal	Bacteroidetes		False	Untagged	0		25-30	Untagged
AA31382	combi	vic	770	28	9	0	13555			157;2019	Pancreas biopt		65	PDAC	Malignant	PDAC	Head	Alive	No	No	No	Yes	27.95	No	-	No	-	Untagged	1	multiple	491	> 1 year	M	+	plastic	Internal	Bacteroidetes		False	Untagged	0		25-30	Untagged
AA31382	combi	vic	771	7	-12	0	13568			157;2019	Pancreas biopt		65	PDAC	Malignant	PDAC	Head	Alive	No	No	No	Yes	27.95	No	-	No	-	Untagged	1	multiple	491	> 1 year	M	+	plastic	Internal	Bacteroidetes		False	Untagged	0		25-30	Untagged
AA31382	combi	vic	772	13	-6	0	13581			157;2019	Pancreas biopt		65	PDAC	Malignant	PDAC	Head	Alive	No	No	No	Yes	27.95	No	-	No	-	Untagged	1	multiple	491	> 1 year	M	+	plastic	Internal	Bacteroidetes		False	Untagged	0		25-30	Untagged
AA31382	combi	vic	773	13	-5	0	13594			157;2019	Pancreas biopt		65	PDAC	Malignant	PDAC	Head	Alive	No	No	No	Yes	27.95	No	-	No	-	Untagged	1	multiple	491	> 1 year	M	+	plastic	Internal	Bacteroidetes		False	Untagged	0		25-30	Untagged
AA31382	combi	vic	774	15	-3	0	13607			157;2019	Pancreas biopt		65	PDAC	Malignant	PDAC	Head	Alive	No	No	No	Yes	27.95	No	-	No	-	Untagged	1	multiple	491	> 1 year	M	+	plastic	Internal	Bacteroidetes		False	Untagged	0		25-30	Untagged
AA31382	combi	vic	775	15	-4	0	13620			157;2019	Pancreas biopt		65	PDAC	Malignant	PDAC	Head	Alive	No	No	No	Yes	27.95	No	-	No	-	Untagged	1	multiple	491	> 1 year	M	+	plastic	Internal	Bacteroidetes		False	Untagged	0		25-30	Untagged
AA31382	combi	vic	776	18	-1	0	13633			157;2019	Pancreas biopt		65	PDAC	Malignant	PDAC	Head	Alive	No	No	No	Yes	27.95	No	-	No	-	Untagged	1	multiple	491	> 1 year	M	+	plastic	Internal	Bacteroidetes		False	Untagged	0		25-30	Untagged
AA31382	combi	vic	777	21	2	0	13646			157;2019	Pancreas biopt		65	PDAC	Malignant	PDAC	Head	Alive	No	No	No	Yes	27.95	No	-	No	-	Untagged	1	multiple	491	> 1 year	M	+	plastic	Internal	Bacteroidetes		False	Untagged	0		25-30	Untagged
AA31382	combi	vic	778	22	3	0	13659			157;2019	Pancreas biopt		65	PDAC	Malignant	PDAC	Head	Alive	No	No	No	Yes	27.95	No	-	No	-	Untagged	1	multiple	491	> 1 year	M	+	plastic	Internal	Bacteroidetes		False	Untagged	0		25-30	Untagged
AA31382	combi	vic	779	20	2	0	13672			157;2019	Pancreas biopt		65	PDAC	Malignant	PDAC	Head	Alive	No	No	No	Yes	27.95	No	-	No	-	Untagged	1	multiple	491	> 1 year	M	+	plastic	Internal	Bacteroidetes		False	Untagged	0		25-30	Untagged
AA31382	combi	vic	780	5	-13	0	13685			157;2019	Pancreas biopt		65	PDAC	Malignant	PDAC	Head	Alive	No	No	No	Yes	27.95	No	-	No	-	Untagged	1	multiple	491	> 1 year	M	+	plastic	Internal	Bacteroidetes		False	Untagged	0		25-30	Untagged
AA31382	combi	vic	781	27	9	0	13698			157;2019	Pancreas biopt		65	PDAC	Malignant	PDAC	Head	Alive	No	No	No	Yes	27.95	No	-	No	-	Untagged	1	multiple	491	> 1 year	M	+	plastic	Internal	Bacteroidetes		False	Untagged	0		25-30	Untagged
AA31382	combi	vic	782	12	-6	0	13710			157;2019	Pancreas biopt		65	PDAC	Malignant	PDAC	Head	Alive	No	No	No	Yes	27.95	No	-	No	-	Untagged	1	multiple	491	> 1 year	M	+	plastic	Internal	Bacteroidetes		False	Untagged	0		25-30	Untagged
AA31382	combi	vic	783	17	-1	0	13723			157;2019	Pancreas biopt		65	PDAC	Malignant	PDAC	Head	Alive	No	No	No	Yes	27.95	No	-	No	-	Untagged	1	multiple	491	> 1 year	M	+	plastic	Internal	Bacteroidetes		False	Untagged	0		25-30	Untagged
AA31382	combi	vic	784	15	-3	0	13736			157;2019	Pancreas biopt		65	PDAC	Malignant	PDAC	Head	Alive	No	No	No	Yes	27.95	No	-	No	-	Untagged	1	multiple	491	> 1 year	M	+	plastic	Internal	Bacteroidetes		False	Untagged	0		25-30	Untagged
AA31382	combi	vic	785	16	-2	0	13749			157;2019	Pancreas biopt		65	PDAC	Malignant	PDAC	Head	Alive	No	No	No	Yes	27.95	No	-	No	-	Untagged	1	multiple	491	> 1 year	M	+	plastic	Internal	Bacteroidetes		False	Untagged	0		25-30	Untagged
AA31382	combi	vic	786	18	1	0	13762			157;2019	Pancreas biopt		65	PDAC	Malignant	PDAC	Head	Alive	No	No	No	Yes	27.95	No	-	No	-	Untagged	1	multiple	491	> 1 year	M	+	plastic	Internal	Bacteroidetes		False	Untagged	0		25-30	Untagged
AA31382	combi	vic	787	15	-2	0	13775			157;2019	Pancreas biopt		65	PDAC	Malignant	PDAC	Head	Alive	No	No	No	Yes	27.95	No	-	No	-	Untagged	1	multiple	491	> 1 year	M	+	plastic	Internal	Bacteroidetes		False	Untagged	0		25-30	Untagged
AA31382	combi	vic	788	10	-7	0	13788			157;2019	Pancreas biopt		65	PDAC	Malignant	PDAC	Head	Alive	No	No	No	Yes	27.95	No	-	No	-	Untagged	1	multiple	491	> 1 year	M	+	plastic	Internal	Bacteroidetes		False	Untagged	0		25-30	Untagged
AA31382	combi	vic	789	11	-6	0	13801			157;2019	Pancreas biopt		65	PDAC	Malignant	PDAC	Head	Alive	No	No	No	Yes	27.95	No	-	No	-	Untagged	1	multiple	491	> 1 year	M	+	plastic	Internal	Bacteroidetes		False	Untagged	0		25-30	Untagged
AA31382	combi	vic	790	20	3	0	13814			157;2019	Pancreas biopt		65	PDAC	Malignant	PDAC	Head	Alive	No	No	No	Yes	27.95	No	-	No	-	Untagged	1	multiple	491	> 1 year	M	+	plastic	Internal	Bacteroidetes		False	Untagged	0		25-30	Untagged
AA31382	combi	vic	791	12	-6	0	13827			157;2019	Pancreas biopt		65	PDAC	Malignant	PDAC	Head	Alive	No	No	No	Yes	27.95	No	-	No	-	Untagged	1	multiple	491	> 1 year	M	+	plastic	Internal	Bacteroidetes		False	Untagged	0		25-30	Untagged
AA31382	combi	vic	792	22	4	0	13840			157;2019	Pancreas biopt		65	PDAC	Malignant	PDAC	Head	Alive	No	No	No	Yes	27.95	No	-	No	-	Untagged	1	multiple	491	> 1 year	M	+	plastic	Internal	Bacteroidetes		False	Untagged	0		25-30	Untagged
AA31382	combi	vic	793	4	-14	0	13853			157;2019	Pancreas biopt		65	PDAC	Malignant	PDAC	Head	Alive	No	No	No	Yes	27.95	No	-	No	-	Untagged	1	multiple	491	> 1 year	M	+	plastic	Internal	Bacteroidetes		False	Untagged	0		25-30	Untagged
AA31382	combi	vic	794	8	-11	0	13866			157;2019	Pancreas biopt		65	PDAC	Malignant	PDAC	Head	Alive	No	No	No	Yes	27.95	No	-	No	-	Untagged	1	multiple	491	> 1 year	M	+	plastic	Internal	Bacteroidetes		False	Untagged	0		25-30	Untagged
AA31382	combi	vic	795	21	1	0	13878			157;2019	Pancreas biopt		65	PDAC	Malignant	PDAC	Head	Alive	No	No	No	Yes	27.95	No	-	No	-	Untagged	1	multiple	491	> 1 year	M	+	plastic	Internal	Bacteroidetes		False	Untagged	0		25-30	Untagged
AA31382	combi	vic	796	17	-3	0	13891			157;2019	Pancreas biopt		65	PDAC	Malignant	PDAC	Head	Alive	No	No	No	Yes	27.95	No	-	No	-	Untagged	1	multiple	491	> 1 year	M	+	plastic	Internal	Bacteroidetes		False	Untagged	0		25-30	Untagged
AA31382	combi	vic	797	10	-11	0	13904			157;2019	Pancreas biopt		65	PDAC	Malignant	PDAC	Head	Alive	No	No	No	Yes	27.95	No	-	No	-	Untagged	1	multiple	491	> 1 year	M	+	plastic	Internal	Bacteroidetes		False	Untagged	0		25-30	Untagged
AA31382	combi	vic	798	16	-5	0	13917			157;2019	Pancreas biopt		65	PDAC	Malignant	PDAC	Head	Alive	No	No	No	Yes	27.95	No	-	No	-	Untagged	1	multiple	491	> 1 year	M	+	plastic	Internal	Bacteroidetes		False	Untagged	0		25-30	Untagged
AA31382	combi	vic	799	23	2	0	13930			157;2019	Pancreas biopt		65	PDAC	Malignant	PDAC	Head	Alive	No	No	No	Yes	27.95	No	-	No	-	Untagged	1	multiple	491	> 1 year	M	+	plastic	Internal	Bacteroidetes		False	Untagged	0		25-30	Untagged
AA31382	combi	vic	800	21	0	0	13943			157;2019	Pancreas biopt		65	PDAC	Malignant	PDAC	Head	Alive	No	No	No	Yes	27.95	No	-	No	-	Untagged	1	multiple	491	> 1 year	M	+	plastic	Internal	Bacteroidetes		False	Untagged	0		25-30	Untagged
AA31382	combi	vic	801	27	6	0	13956			157;2019	Pancreas biopt		65	PDAC	Malignant	PDAC	Head	Alive	No	No	No	Yes	27.95	No	-	No	-	Untagged	1	multiple	491	> 1 year	M	+	plastic	Internal	Bacteroidetes		False	Untagged	0		25-30	Untagged
AA31382	combi	vic	802	32	12	0	13968			157;2019	Pancreas biopt		65	PDAC	Malignant	PDAC	Head	Alive	No	No	No	Yes	27.95	No	-	No	-	Untagged	1	multiple	491	> 1 year	M	+	plastic	Internal	Bacteroidetes		False	Untagged	0		25-30	Untagged
AA31382	combi	vic	803	18	-2	0	13980			157;2019	Pancreas biopt		65	PDAC	Malignant	PDAC	Head	Alive	No	No	No	Yes	27.95	No	-	No	-	Untagged	1	multiple	491	> 1 year	M	+	plastic	Internal	Bacteroidetes		False	Untagged	0		25-30	Untagged
AA31382	combi	vic	804	30	10	0	13992			157;2019	Pancreas biopt		65	PDAC	Malignant	PDAC	Head	Alive	No	No	No	Yes	27.95	No	-	No	-	Untagged	1	multiple	491	> 1 year	M	+	plastic	Internal	Bacteroidetes		False	Untagged	0		25-30	Untagged
AA31382	combi	vic	805	15	-5	0	14004			157;2019	Pancreas biopt		65	PDAC	Malignant	PDAC	Head	Alive	No	No	No	Yes	27.95	No	-	No	-	Untagged	1	multiple	491	> 1 year	M	+	plastic	Internal	Bacteroidetes		False	Untagged	0		25-30	Untagged
AA31382	combi	vic	806	12	-8	0	14016			157;2019	Pancreas biopt		65	PDAC	Malignant	PDAC	Head	Alive	No	No	No	Yes	27.95	No	-	No	-	Untagged	1	multiple	491	> 1 year	M	+	plastic	Internal	Bacteroidetes		False	Untagged	0		25-30	Untagged
AA31382	combi	vic	807	12	-8	0	14029			157;2019	Pancreas biopt		65	PDAC	Malignant	PDAC	Head	Alive	No	No	No	Yes	27.95	No	-	No	-	Untagged	1	multiple	491	> 1 year	M	+	plastic	Internal	Bacteroidetes		False	Untagged	0		25-30	Untagged
AA31382	combi	vic	808	15	-5	0	14041			157;2019	Pancreas biopt		65	PDAC	Malignant	PDAC	Head	Alive	No	No	No	Yes	27.95	No	-	No	-	Untagged	1	multiple	491	> 1 year	M	+	plastic	Internal	Bacteroidetes		False	Untagged	0		25-30	Untagged
AA31382	combi	vic	809	30	11	0	14053			157;2019	Pancreas biopt		65	PDAC	Malignant	PDAC	Head	Alive	No	No	No	Yes	27.95	No	-	No	-	Untagged	1	multiple	491	> 1 year	M	+	plastic	Internal	Bacteroidetes		False	Untagged	0		25-30	Untagged
AA31382	combi	vic	810	18	0	0	14065			157;2019	Pancreas biopt		65	PDAC	Malignant	PDAC	Head	Alive	No	No	No	Yes	27.95	No	-	No	-	Untagged	1	multiple	491	> 1 year	M	+	plastic	Internal	Bacteroidetes		False	Untagged	0		25-30	Untagged
AA31382	combi	vic	811	5	-13	0	14077			157;2019	Pancreas biopt		65	PDAC	Malignant	PDAC	Head	Alive	No	No	No	Yes	27.95	No	-	No	-	Untagged	1	multiple	491	> 1 year	M	+	plastic	Internal	Bacteroidetes		False	Untagged	0		25-30	Untagged
AA31382	combi	vic	812	29	12	0	14090			157;2019	Pancreas biopt		65	PDAC	Malignant	PDAC	Head	Alive	No	No	No	Yes	27.95	No	-	No	-	Untagged	1	multiple	491	> 1 year	M	+	plastic	Internal	Bacteroidetes		False	Untagged	0		25-30	Untagged
AA31382	combi	vic	813	30	13	0	14102			157;2019	Pancreas biopt		65	PDAC	Malignant	PDAC	Head	Alive	No	No	No	Yes	27.95	No	-	No	-	Untagged	1	multiple	491	> 1 year	M	+	plastic	Internal	Bacteroidetes		False	Untagged	0		25-30	Untagged
AA31382	combi	vic	814	10	-6	0	14114			157;2019	Pancreas biopt		65	PDAC	Malignant	PDAC	Head	Alive	No	No	No	Yes	27.95	No	-	No	-	Untagged	1	multiple	491	> 1 year	M	+	plastic	Internal	Bacteroidetes		False	Untagged	0		25-30	Untagged
AA31382	combi	vic	815	26	10	0	14126			157;2019	Pancreas biopt		65	PDAC	Malignant	PDAC	Head	Alive	No	No	No	Yes	27.95	No	-	No	-	Untagged	1	multiple	491	> 1 year	M	+	plastic	Internal	Bacteroidetes		False	Untagged	0		25-30	Untagged
AA31382	combi	vic	816	20	4	0	14138			157;2019	Pancreas biopt		65	PDAC	Malignant	PDAC	Head	Alive	No	No	No	Yes	27.95	No	-	No	-	Untagged	1	multiple	491	> 1 year	M	+	plastic	Internal	Bacteroidetes		False	Untagged	0		25-30	Untagged
AA31382	combi	vic	817	6	-10	0	14150			157;2019	Pancreas biopt		65	PDAC	Malignant	PDAC	Head	Alive	No	No	No	Yes	27.95	No	-	No	-	Untagged	1	multiple	491	> 1 year	M	+	plastic	Internal	Bacteroidetes		False	Untagged	0		25-30	Untagged
AA31382	combi	vic	818	16	1	0	14163			157;2019	Pancreas biopt		65	PDAC	Malignant	PDAC	Head	Alive	No	No	No	Yes	27.95	No	-	No	-	Untagged	1	multiple	491	> 1 year	M	+	plastic	Internal	Bacteroidetes		False	Untagged	0		25-30	Untagged
AA31382	combi	vic	819	19	4	0	14175			157;2019	Pancreas biopt		65	PDAC	Malignant	PDAC	Head	Alive	No	No	No	Yes	27.95	No	-	No	-	Untagged	1	multiple	491	> 1 year	M	+	plastic	Internal	Bacteroidetes		False	Untagged	0		25-30	Untagged
AA31382	combi	vic	820	23	8	0	14187			157;2019	Pancreas biopt		65	PDAC	Malignant	PDAC	Head	Alive	No	No	No	Yes	27.95	No	-	No	-	Untagged	1	multiple	491	> 1 year	M	+	plastic	Internal	Bacteroidetes		False	Untagged	0		25-30	Untagged
AA31382	combi	vic	821	2	-12	0	14199			157;2019	Pancreas biopt		65	PDAC	Malignant	PDAC	Head	Alive	No	No	No	Yes	27.95	No	-	No	-	Untagged	1	multiple	491	> 1 year	M	+	plastic	Internal	Bacteroidetes		False	Untagged	0		25-30	Untagged
AA31382	combi	vic	822	18	4	0	14211			157;2019	Pancreas biopt		65	PDAC	Malignant	PDAC	Head	Alive	No	No	No	Yes	27.95	No	-	No	-	Untagged	1	multiple	491	> 1 year	M	+	plastic	Internal	Bacteroidetes		False	Untagged	0		25-30	Untagged
AA31382	combi	vic	823	19	6	0	14224			157;2019	Pancreas biopt		65	PDAC	Malignant	PDAC	Head	Alive	No	No	No	Yes	27.95	No	-	No	-	Untagged	1	multiple	491	> 1 year	M	+	plastic	Internal	Bacteroidetes		False	Untagged	0		25-30	Untagged
AA31382	combi	vic	824	20	7	0	14236			157;2019	Pancreas biopt		65	PDAC	Malignant	PDAC	Head	Alive	No	No	No	Yes	27.95	No	-	No	-	Untagged	1	multiple	491	> 1 year	M	+	plastic	Internal	Bacteroidetes		False	Untagged	0		25-30	Untagged
AA31382	combi	vic	825	19	7	0	14248			157;2019	Pancreas biopt		65	PDAC	Malignant	PDAC	Head	Alive	No	No	No	Yes	27.95	No	-	No	-	Untagged	1	multiple	491	> 1 year	M	+	plastic	Internal	Bacteroidetes		False	Untagged	0		25-30	Untagged
AA31382	combi	vic	826	14	2	0	14260			157;2019	Pancreas biopt		65	PDAC	Malignant	PDAC	Head	Alive	No	No	No	Yes	27.95	No	-	No	-	Untagged	1	multiple	491	> 1 year	M	+	plastic	Internal	Bacteroidetes		False	Untagged	0		25-30	Untagged
AA31382	combi	vic	827	19	7	0	14272			157;2019	Pancreas biopt		65	PDAC	Malignant	PDAC	Head	Alive	No	No	No	Yes	27.95	No	-	No	-	Untagged	1	multiple	491	> 1 year	M	+	plastic	Internal	Bacteroidetes		False	Untagged	0		25-30	Untagged
AA31382	combi	vic	828	7	-6	0	14284			157;2019	Pancreas biopt		65	PDAC	Malignant	PDAC	Head	Alive	No	No	No	Yes	27.95	No	-	No	-	Untagged	1	multiple	491	> 1 year	M	+	plastic	Internal	Bacteroidetes		False	Untagged	0		25-30	Untagged
AA31382	combi	vic	829	12	-1	0	14297			157;2019	Pancreas biopt		65	PDAC	Malignant	PDAC	Head	Alive	No	No	No	Yes	27.95	No	-	No	-	Untagged	1	multiple	491	> 1 year	M	+	plastic	Internal	Bacteroidetes		False	Untagged	0		25-30	Untagged
AA31382	combi	vic	830	17	3	0	14309			157;2019	Pancreas biopt		65	PDAC	Malignant	PDAC	Head	Alive	No	No	No	Yes	27.95	No	-	No	-	Untagged	1	multiple	491	> 1 year	M	+	plastic	Internal	Bacteroidetes		False	Untagged	0		25-30	Untagged
AA31382	combi	vic	831	12	-2	0	14321			157;2019	Pancreas biopt		65	PDAC	Malignant	PDAC	Head	Alive	No	No	No	Yes	27.95	No	-	No	-	Untagged	1	multiple	491	> 1 year	M	+	plastic	Internal	Bacteroidetes		False	Untagged	0		25-30	Untagged
AA31382	combi	vic	832	12	-2	0	14333			157;2019	Pancreas biopt		65	PDAC	Malignant	PDAC	Head	Alive	No	No	No	Yes	27.95	No	-	No	-	Untagged	1	multiple	491	> 1 year	M	+	plastic	Internal	Bacteroidetes		False	Untagged	0		25-30	Untagged
AA31382	combi	vic	838	12	-5	0	14406			157;2019	Pancreas biopt		65	PDAC	Malignant	PDAC	Head	Alive	No	No	No	Yes	27.95	No	-	No	-	Untagged	1	multiple	491	> 1 year	M	+	plastic	Internal	Bacteroidetes		False	Untagged	0		25-30	Untagged
AA31382	combi	vic	839	13	-4	0	14418			157;2019	Pancreas biopt		65	PDAC	Malignant	PDAC	Head	Alive	No	No	No	Yes	27.95	No	-	No	-	Untagged	1	multiple	491	> 1 year	M	+	plastic	Internal	Bacteroidetes		False	Untagged	0		25-30	Untagged
AA31382	combi	vic	840	19	2	0	14431			157;2019	Pancreas biopt		65	PDAC	Malignant	PDAC	Head	Alive	No	No	No	Yes	27.95	No	-	No	-	Untagged	1	multiple	491	> 1 year	M	+	plastic	Internal	Bacteroidetes		False	Untagged	0		25-30	Untagged
AA31382	combi	vic	841	23	6	0	14443			157;2019	Pancreas biopt		65	PDAC	Malignant	PDAC	Head	Alive	No	No	No	Yes	27.95	No	-	No	-	Untagged	1	multiple	491	> 1 year	M	+	plastic	Internal	Bacteroidetes		False	Untagged	0		25-30	Untagged
AA31382	combi	vic	842	4	-13	0	14455			157;2019	Pancreas biopt		65	PDAC	Malignant	PDAC	Head	Alive	No	No	No	Yes	27.95	No	-	No	-	Untagged	1	multiple	491	> 1 year	M	+	plastic	Internal	Bacteroidetes		False	Untagged	0		25-30	Untagged
AA31382	combi	vic	843	8	-9	0	14467			157;2019	Pancreas biopt		65	PDAC	Malignant	PDAC	Head	Alive	No	No	No	Yes	27.95	No	-	No	-	Untagged	1	multiple	491	> 1 year	M	+	plastic	Internal	Bacteroidetes		False	Untagged	0		25-30	Untagged
AA31382	combi	vic	844	16	-1	0	14479			157;2019	Pancreas biopt		65	PDAC	Malignant	PDAC	Head	Alive	No	No	No	Yes	27.95	No	-	No	-	Untagged	1	multiple	491	> 1 year	M	+	plastic	Internal	Bacteroidetes		False	Untagged	0		25-30	Untagged
AA31382	combi	vic	845	31	14	0	14492			157;2019	Pancreas biopt		65	PDAC	Malignant	PDAC	Head	Alive	No	No	No	Yes	27.95	No	-	No	-	Untagged	1	multiple	491	> 1 year	M	+	plastic	Internal	Bacteroidetes		False	Untagged	0		25-30	Untagged
AA31382	combi	vic	846	25	7	0	14504			157;2019	Pancreas biopt		65	PDAC	Malignant	PDAC	Head	Alive	No	No	No	Yes	27.95	No	-	No	-	Untagged	1	multiple	491	> 1 year	M	+	plastic	Internal	Bacteroidetes		False	Untagged	0		25-30	Untagged
AA31382	combi	vic	847	13	-5	0	14516			157;2019	Pancreas biopt		65	PDAC	Malignant	PDAC	Head	Alive	No	No	No	Yes	27.95	No	-	No	-	Untagged	1	multiple	491	> 1 year	M	+	plastic	Internal	Bacteroidetes		False	Untagged	0		25-30	Untagged
AA31382	combi	vic	848	8	-10	0	14528			157;2019	Pancreas biopt		65	PDAC	Malignant	PDAC	Head	Alive	No	No	No	Yes	27.95	No	-	No	-	Untagged	1	multiple	491	> 1 year	M	+	plastic	Internal	Bacteroidetes		False	Untagged	0		25-30	Untagged
AA31382	combi	vic	849	16	-2	0	14540			157;2019	Pancreas biopt		65	PDAC	Malignant	PDAC	Head	Alive	No	No	No	Yes	27.95	No	-	No	-	Untagged	1	multiple	491	> 1 year	M	+	plastic	Internal	Bacteroidetes		False	Untagged	0		25-30	Untagged
AA31382	combi	vic	850	20	3	0	14552			157;2019	Pancreas biopt		65	PDAC	Malignant	PDAC	Head	Alive	No	No	No	Yes	27.95	No	-	No	-	Untagged	1	multiple	491	> 1 year	M	+	plastic	Internal	Bacteroidetes		False	Untagged	0		25-30	Untagged
AA31382	combi	vic	851	23	5	0	14564			157;2019	Pancreas biopt		65	PDAC	Malignant	PDAC	Head	Alive	No	No	No	Yes	27.95	No	-	No	-	Untagged	1	multiple	491	> 1 year	M	+	plastic	Internal	Bacteroidetes		False	Untagged	0		25-30	Untagged
AA31382	combi	vic	852	20	4	0	14576			157;2019	Pancreas biopt		65	PDAC	Malignant	PDAC	Head	Alive	No	No	No	Yes	27.95	No	-	No	-	Untagged	1	multiple	491	> 1 year	M	+	plastic	Internal	Bacteroidetes		False	Untagged	0		25-30	Untagged
AA31382	combi	vic	853	27	11	0	14587			157;2019	Pancreas biopt		65	PDAC	Malignant	PDAC	Head	Alive	No	No	No	Yes	27.95	No	-	No	-	Untagged	1	multiple	491	> 1 year	M	+	plastic	Internal	Bacteroidetes		False	Untagged	0		25-30	Untagged
AA31382	combi	vic	854	16	1	0	14598			157;2019	Pancreas biopt		65	PDAC	Malignant	PDAC	Head	Alive	No	No	No	Yes	27.95	No	-	No	-	Untagged	1	multiple	491	> 1 year	M	+	plastic	Internal	Bacteroidetes		False	Untagged	0		25-30	Untagged
AA31382	combi	vic	855	25	11	0	14610			157;2019	Pancreas biopt		65	PDAC	Malignant	PDAC	Head	Alive	No	No	No	Yes	27.95	No	-	No	-	Untagged	1	multiple	491	> 1 year	M	+	plastic	Internal	Bacteroidetes		False	Untagged	0		25-30	Untagged
AA31382	combi	vic	856	18	4	0	14621			157;2019	Pancreas biopt		65	PDAC	Malignant	PDAC	Head	Alive	No	No	No	Yes	27.95	No	-	No	-	Untagged	1	multiple	491	> 1 year	M	+	plastic	Internal	Bacteroidetes		False	Untagged	0		25-30	Untagged
AA31382	combi	vic	857	22	8	0	14633			157;2019	Pancreas biopt		65	PDAC	Malignant	PDAC	Head	Alive	No	No	No	Yes	27.95	No	-	No	-	Untagged	1	multiple	491	> 1 year	M	+	plastic	Internal	Bacteroidetes		False	Untagged	0		25-30	Untagged
AA31382	combi	vic	858	8	-6	0	14644			157;2019	Pancreas biopt		65	PDAC	Malignant	PDAC	Head	Alive	No	No	No	Yes	27.95	No	-	No	-	Untagged	1	multiple	491	> 1 year	M	+	plastic	Internal	Bacteroidetes		False	Untagged	0		25-30	Untagged
AA31382	combi	vic	859	5	-9	0	14655			157;2019	Pancreas biopt		65	PDAC	Malignant	PDAC	Head	Alive	No	No	No	Yes	27.95	No	-	No	-	Untagged	1	multiple	491	> 1 year	M	+	plastic	Internal	Bacteroidetes		False	Untagged	0		25-30	Untagged
AA31382	combi	vic	860	-1	-15	0	14667			157;2019	Pancreas biopt		65	PDAC	Malignant	PDAC	Head	Alive	No	No	No	Yes	27.95	No	-	No	-	Untagged	1	multiple	491	> 1 year	M	+	plastic	Internal	Bacteroidetes		False	Untagged	0		25-30	Untagged
AA31382	combi	vic	861	2	-11	0	14678			157;2019	Pancreas biopt		65	PDAC	Malignant	PDAC	Head	Alive	No	No	No	Yes	27.95	No	-	No	-	Untagged	1	multiple	491	> 1 year	M	+	plastic	Internal	Bacteroidetes		False	Untagged	0		25-30	Untagged
AA31382	combi	vic	862	6	-7	0	14690			157;2019	Pancreas biopt		65	PDAC	Malignant	PDAC	Head	Alive	No	No	No	Yes	27.95	No	-	No	-	Untagged	1	multiple	491	> 1 year	M	+	plastic	Internal	Bacteroidetes		False	Untagged	0		25-30	Untagged
AA31382	combi	vic	863	1	-12	0	14701			157;2019	Pancreas biopt		65	PDAC	Malignant	PDAC	Head	Alive	No	No	No	Yes	27.95	No	-	No	-	Untagged	1	multiple	491	> 1 year	M	+	plastic	Internal	Bacteroidetes		False	Untagged	0		25-30	Untagged
AA31382	combi	vic	864	12	-1	0	14712			157;2019	Pancreas biopt		65	PDAC	Malignant	PDAC	Head	Alive	No	No	No	Yes	27.95	No	-	No	-	Untagged	1	multiple	491	> 1 year	M	+	plastic	Internal	Bacteroidetes		False	Untagged	0		25-30	Untagged
AA31382	combi	vic	865	4	-9	0	14724			157;2019	Pancreas biopt		65	PDAC	Malignant	PDAC	Head	Alive	No	No	No	Yes	27.95	No	-	No	-	Untagged	1	multiple	491	> 1 year	M	+	plastic	Internal	Bacteroidetes		False	Untagged	0		25-30	Untagged
AA31382	combi	vic	866	26	13	0	14735			157;2019	Pancreas biopt		65	PDAC	Malignant	PDAC	Head	Alive	No	No	No	Yes	27.95	No	-	No	-	Untagged	1	multiple	491	> 1 year	M	+	plastic	Internal	Bacteroidetes		False	Untagged	0		25-30	Untagged
AA31382	combi	vic	867	20	6	0	14747			157;2019	Pancreas biopt		65	PDAC	Malignant	PDAC	Head	Alive	No	No	No	Yes	27.95	No	-	No	-	Untagged	1	multiple	491	> 1 year	M	+	plastic	Internal	Bacteroidetes		False	Untagged	0		25-30	Untagged
AA31382	combi	vic	868	16	2	0	14758			157;2019	Pancreas biopt		65	PDAC	Malignant	PDAC	Head	Alive	No	No	No	Yes	27.95	No	-	No	-	Untagged	1	multiple	491	> 1 year	M	+	plastic	Internal	Bacteroidetes		False	Untagged	0		25-30	Untagged
AA31382	combi	vic	869	9	-5	0	14769			157;2019	Pancreas biopt		65	PDAC	Malignant	PDAC	Head	Alive	No	No	No	Yes	27.95	No	-	No	-	Untagged	1	multiple	491	> 1 year	M	+	plastic	Internal	Bacteroidetes		False	Untagged	0		25-30	Untagged
AA31382	combi	vic	870	5	-9	0	14781			157;2019	Pancreas biopt		65	PDAC	Malignant	PDAC	Head	Alive	No	No	No	Yes	27.95	No	-	No	-	Untagged	1	multiple	491	> 1 year	M	+	plastic	Internal	Bacteroidetes		False	Untagged	0		25-30	Untagged
AA31382	combi	vic	871	19	5	0	14792			157;2019	Pancreas biopt		65	PDAC	Malignant	PDAC	Head	Alive	No	No	No	Yes	27.95	No	-	No	-	Untagged	1	multiple	491	> 1 year	M	+	plastic	Internal	Bacteroidetes		False	Untagged	0		25-30	Untagged
AA31382	combi	vic	872	30	16	0	14804			157;2019	Pancreas biopt		65	PDAC	Malignant	PDAC	Head	Alive	No	No	No	Yes	27.95	No	-	No	-	Untagged	1	multiple	491	> 1 year	M	+	plastic	Internal	Bacteroidetes		False	Untagged	0		25-30	Untagged
AA31382	combi	vic	873	21	6	0	14815			157;2019	Pancreas biopt		65	PDAC	Malignant	PDAC	Head	Alive	No	No	No	Yes	27.95	No	-	No	-	Untagged	1	multiple	491	> 1 year	M	+	plastic	Internal	Bacteroidetes		False	Untagged	0		25-30	Untagged
AA31382	combi	vic	874	25	10	0	14826			157;2019	Pancreas biopt		65	PDAC	Malignant	PDAC	Head	Alive	No	No	No	Yes	27.95	No	-	No	-	Untagged	1	multiple	491	> 1 year	M	+	plastic	Internal	Bacteroidetes		False	Untagged	0		25-30	Untagged
AA31382	combi	vic	875	14	-2	0	14838			157;2019	Pancreas biopt		65	PDAC	Malignant	PDAC	Head	Alive	No	No	No	Yes	27.95	No	-	No	-	Untagged	1	multiple	491	> 1 year	M	+	plastic	Internal	Bacteroidetes		False	Untagged	0		25-30	Untagged
AA31382	combi	vic	876	7	-9	0	14849			157;2019	Pancreas biopt		65	PDAC	Malignant	PDAC	Head	Alive	No	No	No	Yes	27.95	No	-	No	-	Untagged	1	multiple	491	> 1 year	M	+	plastic	Internal	Bacteroidetes		False	Untagged	0		25-30	Untagged
AA31382	combi	vic	877	11	-5	0	14861			157;2019	Pancreas biopt		65	PDAC	Malignant	PDAC	Head	Alive	No	No	No	Yes	27.95	No	-	No	-	Untagged	1	multiple	491	> 1 year	M	+	plastic	Internal	Bacteroidetes		False	Untagged	0		25-30	Untagged
AA31382	combi	vic	878	6	-10	0	14872			157;2019	Pancreas biopt		65	PDAC	Malignant	PDAC	Head	Alive	No	No	No	Yes	27.95	No	-	No	-	Untagged	1	multiple	491	> 1 year	M	+	plastic	Internal	Bacteroidetes		False	Untagged	0		25-30	Untagged
AA31382	combi	vic	879	11	-6	0	14883			157;2019	Pancreas biopt		65	PDAC	Malignant	PDAC	Head	Alive	No	No	No	Yes	27.95	No	-	No	-	Untagged	1	multiple	491	> 1 year	M	+	plastic	Internal	Bacteroidetes		False	Untagged	0		25-30	Untagged
AA31382	combi	vic	880	9	-9	0	14895			157;2019	Pancreas biopt		65	PDAC	Malignant	PDAC	Head	Alive	No	No	No	Yes	27.95	No	-	No	-	Untagged	1	multiple	491	> 1 year	M	+	plastic	Internal	Bacteroidetes		False	Untagged	0		25-30	Untagged
AA31382	combi	vic	881	20	2	0	14906			157;2019	Pancreas biopt		65	PDAC	Malignant	PDAC	Head	Alive	No	No	No	Yes	27.95	No	-	No	-	Untagged	1	multiple	491	> 1 year	M	+	plastic	Internal	Bacteroidetes		False	Untagged	0		25-30	Untagged
AA31382	combi	vic	882	10	-8	0	14918			157;2019	Pancreas biopt		65	PDAC	Malignant	PDAC	Head	Alive	No	No	No	Yes	27.95	No	-	No	-	Untagged	1	multiple	491	> 1 year	M	+	plastic	Internal	Bacteroidetes		False	Untagged	0		25-30	Untagged
AA31382	combi	vic	883	23	5	0	14929			157;2019	Pancreas biopt		65	PDAC	Malignant	PDAC	Head	Alive	No	No	No	Yes	27.95	No	-	No	-	Untagged	1	multiple	491	> 1 year	M	+	plastic	Internal	Bacteroidetes		False	Untagged	0		25-30	Untagged
AA31382	combi	vic	884	7	-11	0	14940			157;2019	Pancreas biopt		65	PDAC	Malignant	PDAC	Head	Alive	No	No	No	Yes	27.95	No	-	No	-	Untagged	1	multiple	491	> 1 year	M	+	plastic	Internal	Bacteroidetes		False	Untagged	0		25-30	Untagged
AA31382	combi	vic	885	11	-7	0	14952			157;2019	Pancreas biopt		65	PDAC	Malignant	PDAC	Head	Alive	No	No	No	Yes	27.95	No	-	No	-	Untagged	1	multiple	491	> 1 year	M	+	plastic	Internal	Bacteroidetes		False	Untagged	0		25-30	Untagged
AA31382	combi	vic	886	24	5	0	14963			157;2019	Pancreas biopt		65	PDAC	Malignant	PDAC	Head	Alive	No	No	No	Yes	27.95	No	-	No	-	Untagged	1	multiple	491	> 1 year	M	+	plastic	Internal	Bacteroidetes		False	Untagged	0		25-30	Untagged
AA31382	combi	vic	887	17	-2	0	14975			157;2019	Pancreas biopt		65	PDAC	Malignant	PDAC	Head	Alive	No	No	No	Yes	27.95	No	-	No	-	Untagged	1	multiple	491	> 1 year	M	+	plastic	Internal	Bacteroidetes		False	Untagged	0		25-30	Untagged
AA31382	combi	vic	888	25	6	0	14986			157;2019	Pancreas biopt		65	PDAC	Malignant	PDAC	Head	Alive	No	No	No	Yes	27.95	No	-	No	-	Untagged	1	multiple	491	> 1 year	M	+	plastic	Internal	Bacteroidetes		False	Untagged	0		25-30	Untagged
AA31382	combi	vic	889	29	9	0	14997			157;2019	Pancreas biopt		65	PDAC	Malignant	PDAC	Head	Alive	No	No	No	Yes	27.95	No	-	No	-	Untagged	1	multiple	491	> 1 year	M	+	plastic	Internal	Bacteroidetes		False	Untagged	0		25-30	Untagged
AA31382	combi	vic	890	21	1	0	15009			157;2019	Pancreas biopt		65	PDAC	Malignant	PDAC	Head	Alive	No	No	No	Yes	27.95	No	-	No	-	Untagged	1	multiple	491	> 1 year	M	+	plastic	Internal	Bacteroidetes		False	Untagged	0		25-30	Untagged
AA31382	combi	vic	891	19	-1	0	15020			157;2019	Pancreas biopt		65	PDAC	Malignant	PDAC	Head	Alive	No	No	No	Yes	27.95	No	-	No	-	Untagged	1	multiple	491	> 1 year	M	+	plastic	Internal	Bacteroidetes		False	Untagged	0		25-30	Untagged
AA31382	combi	vic	892	18	-2	0	15032			157;2019	Pancreas biopt		65	PDAC	Malignant	PDAC	Head	Alive	No	No	No	Yes	27.95	No	-	No	-	Untagged	1	multiple	491	> 1 year	M	+	plastic	Internal	Bacteroidetes		False	Untagged	0		25-30	Untagged
AA31382	combi	vic	893	27	8	0	15043			157;2019	Pancreas biopt		65	PDAC	Malignant	PDAC	Head	Alive	No	No	No	Yes	27.95	No	-	No	-	Untagged	1	multiple	491	> 1 year	M	+	plastic	Internal	Bacteroidetes		False	Untagged	0		25-30	Untagged
AA31382	combi	vic	894	15	-5	0	15054			157;2019	Pancreas biopt		65	PDAC	Malignant	PDAC	Head	Alive	No	No	No	Yes	27.95	No	-	No	-	Untagged	1	multiple	491	> 1 year	M	+	plastic	Internal	Bacteroidetes		False	Untagged	0		25-30	Untagged
AA31382	combi	vic	895	14	-6	0	15066			157;2019	Pancreas biopt		65	PDAC	Malignant	PDAC	Head	Alive	No	No	No	Yes	27.95	No	-	No	-	Untagged	1	multiple	491	> 1 year	M	+	plastic	Internal	Bacteroidetes		False	Untagged	0		25-30	Untagged
AA31382	combi	vic	896	4	-16	0	15077			157;2019	Pancreas biopt		65	PDAC	Malignant	PDAC	Head	Alive	No	No	No	Yes	27.95	No	-	No	-	Untagged	1	multiple	491	> 1 year	M	+	plastic	Internal	Bacteroidetes		False	Untagged	0		25-30	Untagged
AA31382	combi	vic	897	13	-7	0	15089			157;2019	Pancreas biopt		65	PDAC	Malignant	PDAC	Head	Alive	No	No	No	Yes	27.95	No	-	No	-	Untagged	1	multiple	491	> 1 year	M	+	plastic	Internal	Bacteroidetes		False	Untagged	0		25-30	Untagged
AA31382	combi	vic	898	25	5	0	15100			157;2019	Pancreas biopt		65	PDAC	Malignant	PDAC	Head	Alive	No	No	No	Yes	27.95	No	-	No	-	Untagged	1	multiple	491	> 1 year	M	+	plastic	Internal	Bacteroidetes		False	Untagged	0		25-30	Untagged
AA31382	combi	vic	899	15	-5	0	15111			157;2019	Pancreas biopt		65	PDAC	Malignant	PDAC	Head	Alive	No	No	No	Yes	27.95	No	-	No	-	Untagged	1	multiple	491	> 1 year	M	+	plastic	Internal	Bacteroidetes		False	Untagged	0		25-30	Untagged
AA31382	combi	vic	900	15	-5	0	15123			157;2019	Pancreas biopt		65	PDAC	Malignant	PDAC	Head	Alive	No	No	No	Yes	27.95	No	-	No	-	Untagged	1	multiple	491	> 1 year	M	+	plastic	Internal	Bacteroidetes		False	Untagged	0		25-30	Untagged
AA31382	combi	vic	901	14	-6	0	15134			157;2019	Pancreas biopt		65	PDAC	Malignant	PDAC	Head	Alive	No	No	No	Yes	27.95	No	-	No	-	Untagged	1	multiple	491	> 1 year	M	+	plastic	Internal	Bacteroidetes		False	Untagged	0		25-30	Untagged
AA31382	combi	vic	902	13	-7	0	15144			157;2019	Pancreas biopt		65	PDAC	Malignant	PDAC	Head	Alive	No	No	No	Yes	27.95	No	-	No	-	Untagged	1	multiple	491	> 1 year	M	+	plastic	Internal	Bacteroidetes		False	Untagged	0		25-30	Untagged
AA31382	combi	vic	903	21	1	0	15154			157;2019	Pancreas biopt		65	PDAC	Malignant	PDAC	Head	Alive	No	No	No	Yes	27.95	No	-	No	-	Untagged	1	multiple	491	> 1 year	M	+	plastic	Internal	Bacteroidetes		False	Untagged	0		25-30	Untagged
AA31382	combi	vic	904	25	5	0	15165			157;2019	Pancreas biopt		65	PDAC	Malignant	PDAC	Head	Alive	No	No	No	Yes	27.95	No	-	No	-	Untagged	1	multiple	491	> 1 year	M	+	plastic	Internal	Bacteroidetes		False	Untagged	0		25-30	Untagged
AA31382	combi	vic	905	27	7	0	15175			157;2019	Pancreas biopt		65	PDAC	Malignant	PDAC	Head	Alive	No	No	No	Yes	27.95	No	-	No	-	Untagged	1	multiple	491	> 1 year	M	+	plastic	Internal	Bacteroidetes		False	Untagged	0		25-30	Untagged
AA31382	combi	vic	906	24	4	0	15186			157;2019	Pancreas biopt		65	PDAC	Malignant	PDAC	Head	Alive	No	No	No	Yes	27.95	No	-	No	-	Untagged	1	multiple	491	> 1 year	M	+	plastic	Internal	Bacteroidetes		False	Untagged	0		25-30	Untagged
AA31382	combi	vic	907	11	-9	0	15196			157;2019	Pancreas biopt		65	PDAC	Malignant	PDAC	Head	Alive	No	No	No	Yes	27.95	No	-	No	-	Untagged	1	multiple	491	> 1 year	M	+	plastic	Internal	Bacteroidetes		False	Untagged	0		25-30	Untagged
AA31382	combi	vic	908	14	-6	0	15206			157;2019	Pancreas biopt		65	PDAC	Malignant	PDAC	Head	Alive	No	No	No	Yes	27.95	No	-	No	-	Untagged	1	multiple	491	> 1 year	M	+	plastic	Internal	Bacteroidetes		False	Untagged	0		25-30	Untagged
AA31382	combi	vic	909	21	1	0	15217			157;2019	Pancreas biopt		65	PDAC	Malignant	PDAC	Head	Alive	No	No	No	Yes	27.95	No	-	No	-	Untagged	1	multiple	491	> 1 year	M	+	plastic	Internal	Bacteroidetes		False	Untagged	0		25-30	Untagged
AA31382	combi	vic	910	26	6	0	15227			157;2019	Pancreas biopt		65	PDAC	Malignant	PDAC	Head	Alive	No	No	No	Yes	27.95	No	-	No	-	Untagged	1	multiple	491	> 1 year	M	+	plastic	Internal	Bacteroidetes		False	Untagged	0		25-30	Untagged
AA31382	combi	vic	911	32	12	0	15237			157;2019	Pancreas biopt		65	PDAC	Malignant	PDAC	Head	Alive	No	No	No	Yes	27.95	No	-	No	-	Untagged	1	multiple	491	> 1 year	M	+	plastic	Internal	Bacteroidetes		False	Untagged	0		25-30	Untagged
AA31382	combi	vic	912	13	-7	0	15248			157;2019	Pancreas biopt		65	PDAC	Malignant	PDAC	Head	Alive	No	No	No	Yes	27.95	No	-	No	-	Untagged	1	multiple	491	> 1 year	M	+	plastic	Internal	Bacteroidetes		False	Untagged	0		25-30	Untagged
AA31382	combi	vic	913	16	-4	0	15258			157;2019	Pancreas biopt		65	PDAC	Malignant	PDAC	Head	Alive	No	No	No	Yes	27.95	No	-	No	-	Untagged	1	multiple	491	> 1 year	M	+	plastic	Internal	Bacteroidetes		False	Untagged	0		25-30	Untagged
AA31382	combi	vic	914	20	0	0	15269			157;2019	Pancreas biopt		65	PDAC	Malignant	PDAC	Head	Alive	No	No	No	Yes	27.95	No	-	No	-	Untagged	1	multiple	491	> 1 year	M	+	plastic	Internal	Bacteroidetes		False	Untagged	0		25-30	Untagged
AA31382	combi	vic	915	24	5	0	15279			157;2019	Pancreas biopt		65	PDAC	Malignant	PDAC	Head	Alive	No	No	No	Yes	27.95	No	-	No	-	Untagged	1	multiple	491	> 1 year	M	+	plastic	Internal	Bacteroidetes		False	Untagged	0		25-30	Untagged
AA31382	combi	vic	916	12	-6	0	15289			157;2019	Pancreas biopt		65	PDAC	Malignant	PDAC	Head	Alive	No	No	No	Yes	27.95	No	-	No	-	Untagged	1	multiple	491	> 1 year	M	+	plastic	Internal	Bacteroidetes		False	Untagged	0		25-30	Untagged
AA31382	combi	vic	917	16	-2	0	15300			157;2019	Pancreas biopt		65	PDAC	Malignant	PDAC	Head	Alive	No	No	No	Yes	27.95	No	-	No	-	Untagged	1	multiple	491	> 1 year	M	+	plastic	Internal	Bacteroidetes		False	Untagged	0		25-30	Untagged
AA31382	combi	vic	918	14	-3	0	15310			157;2019	Pancreas biopt		65	PDAC	Malignant	PDAC	Head	Alive	No	No	No	Yes	27.95	No	-	No	-	Untagged	1	multiple	491	> 1 year	M	+	plastic	Internal	Bacteroidetes		False	Untagged	0		25-30	Untagged
AA31382	combi	vic	919	26	9	0	15321			157;2019	Pancreas biopt		65	PDAC	Malignant	PDAC	Head	Alive	No	No	No	Yes	27.95	No	-	No	-	Untagged	1	multiple	491	> 1 year	M	+	plastic	Internal	Bacteroidetes		False	Untagged	0		25-30	Untagged
AA31382	combi	vic	920	24	7	0	15331			157;2019	Pancreas biopt		65	PDAC	Malignant	PDAC	Head	Alive	No	No	No	Yes	27.95	No	-	No	-	Untagged	1	multiple	491	> 1 year	M	+	plastic	Internal	Bacteroidetes		False	Untagged	0		25-30	Untagged
AA31382	combi	vic	921	10	-7	0	15341			157;2019	Pancreas biopt		65	PDAC	Malignant	PDAC	Head	Alive	No	No	No	Yes	27.95	No	-	No	-	Untagged	1	multiple	491	> 1 year	M	+	plastic	Internal	Bacteroidetes		False	Untagged	0		25-30	Untagged
AA31382	combi	vic	922	22	5	0	15352			157;2019	Pancreas biopt		65	PDAC	Malignant	PDAC	Head	Alive	No	No	No	Yes	27.95	No	-	No	-	Untagged	1	multiple	491	> 1 year	M	+	plastic	Internal	Bacteroidetes		False	Untagged	0		25-30	Untagged
AA31382	combi	vic	923	16	-2	0	15362			157;2019	Pancreas biopt		65	PDAC	Malignant	PDAC	Head	Alive	No	No	No	Yes	27.95	No	-	No	-	Untagged	1	multiple	491	> 1 year	M	+	plastic	Internal	Bacteroidetes		False	Untagged	0		25-30	Untagged
AA31382	combi	vic	924	-14	-32	0	15372			157;2019	Pancreas biopt		65	PDAC	Malignant	PDAC	Head	Alive	No	No	No	Yes	27.95	No	-	No	-	Untagged	1	multiple	491	> 1 year	M	+	plastic	Internal	Bacteroidetes		False	Untagged	0		25-30	Untagged
AA31382	combi	vic	925	-82	-99	0	15383			157;2019	Pancreas biopt		65	PDAC	Malignant	PDAC	Head	Alive	No	No	No	Yes	27.95	No	-	No	-	Untagged	1	multiple	491	> 1 year	M	+	plastic	Internal	Bacteroidetes		False	Untagged	0		25-30	Untagged
AA31382	combi	vic	926	-55	-73	0	15393			157;2019	Pancreas biopt		65	PDAC	Malignant	PDAC	Head	Alive	No	No	No	Yes	27.95	No	-	No	-	Untagged	1	multiple	491	> 1 year	M	+	plastic	Internal	Bacteroidetes		False	Untagged	0		25-30	Untagged
AA31382	combi	vic	927	-5	-23	0	15404			157;2019	Pancreas biopt		65	PDAC	Malignant	PDAC	Head	Alive	No	No	No	Yes	27.95	No	-	No	-	Untagged	1	multiple	491	> 1 year	M	+	plastic	Internal	Bacteroidetes		False	Untagged	0		25-30	Untagged
AA31382	combi	vic	930	20	2	0	15435			157;2019	Pancreas biopt		65	PDAC	Malignant	PDAC	Head	Alive	No	No	No	Yes	27.95	No	-	No	-	Untagged	1	multiple	491	> 1 year	M	+	plastic	Internal	Bacteroidetes		False	Untagged	0		25-30	Untagged
AA31382	combi	vic	931	15	-3	0	15445			157;2019	Pancreas biopt		65	PDAC	Malignant	PDAC	Head	Alive	No	No	No	Yes	27.95	No	-	No	-	Untagged	1	multiple	491	> 1 year	M	+	plastic	Internal	Bacteroidetes		False	Untagged	0		25-30	Untagged
AA31382	combi	vic	932	26	8	0	15455			157;2019	Pancreas biopt		65	PDAC	Malignant	PDAC	Head	Alive	No	No	No	Yes	27.95	No	-	No	-	Untagged	1	multiple	491	> 1 year	M	+	plastic	Internal	Bacteroidetes		False	Untagged	0		25-30	Untagged
AA31382	combi	vic	933	26	9	0	15466			157;2019	Pancreas biopt		65	PDAC	Malignant	PDAC	Head	Alive	No	No	No	Yes	27.95	No	-	No	-	Untagged	1	multiple	491	> 1 year	M	+	plastic	Internal	Bacteroidetes		False	Untagged	0		25-30	Untagged
AA31382	combi	vic	934	19	1	0	15476			157;2019	Pancreas biopt		65	PDAC	Malignant	PDAC	Head	Alive	No	No	No	Yes	27.95	No	-	No	-	Untagged	1	multiple	491	> 1 year	M	+	plastic	Internal	Bacteroidetes		False	Untagged	0		25-30	Untagged
AA31382	combi	vic	935	28	10	0	15487			157;2019	Pancreas biopt		65	PDAC	Malignant	PDAC	Head	Alive	No	No	No	Yes	27.95	No	-	No	-	Untagged	1	multiple	491	> 1 year	M	+	plastic	Internal	Bacteroidetes		False	Untagged	0		25-30	Untagged
AA31382	combi	vic	936	19	0	0	15497			157;2019	Pancreas biopt		65	PDAC	Malignant	PDAC	Head	Alive	No	No	No	Yes	27.95	No	-	No	-	Untagged	1	multiple	491	> 1 year	M	+	plastic	Internal	Bacteroidetes		False	Untagged	0		25-30	Untagged
AA31382	combi	vic	937	21	2	0	15507			157;2019	Pancreas biopt		65	PDAC	Malignant	PDAC	Head	Alive	No	No	No	Yes	27.95	No	-	No	-	Untagged	1	multiple	491	> 1 year	M	+	plastic	Internal	Bacteroidetes		False	Untagged	0		25-30	Untagged
AA31382	combi	vic	938	24	5	0	15518			157;2019	Pancreas biopt		65	PDAC	Malignant	PDAC	Head	Alive	No	No	No	Yes	27.95	No	-	No	-	Untagged	1	multiple	491	> 1 year	M	+	plastic	Internal	Bacteroidetes		False	Untagged	0		25-30	Untagged
AA31382	combi	vic	939	29	10	0	15528			157;2019	Pancreas biopt		65	PDAC	Malignant	PDAC	Head	Alive	No	No	No	Yes	27.95	No	-	No	-	Untagged	1	multiple	491	> 1 year	M	+	plastic	Internal	Bacteroidetes		False	Untagged	0		25-30	Untagged
AA31382	combi	vic	940	23	4	0	15539			157;2019	Pancreas biopt		65	PDAC	Malignant	PDAC	Head	Alive	No	No	No	Yes	27.95	No	-	No	-	Untagged	1	multiple	491	> 1 year	M	+	plastic	Internal	Bacteroidetes		False	Untagged	0		25-30	Untagged
AA31382	combi	vic	941	7	-12	0	15549			157;2019	Pancreas biopt		65	PDAC	Malignant	PDAC	Head	Alive	No	No	No	Yes	27.95	No	-	No	-	Untagged	1	multiple	491	> 1 year	M	+	plastic	Internal	Bacteroidetes		False	Untagged	0		25-30	Untagged
AA31382	combi	vic	942	6	-13	0	15559			157;2019	Pancreas biopt		65	PDAC	Malignant	PDAC	Head	Alive	No	No	No	Yes	27.95	No	-	No	-	Untagged	1	multiple	491	> 1 year	M	+	plastic	Internal	Bacteroidetes		False	Untagged	0		25-30	Untagged
AA31382	combi	vic	943	19	0	0	15570			157;2019	Pancreas biopt		65	PDAC	Malignant	PDAC	Head	Alive	No	No	No	Yes	27.95	No	-	No	-	Untagged	1	multiple	491	> 1 year	M	+	plastic	Internal	Bacteroidetes		False	Untagged	0		25-30	Untagged
AA31382	combi	vic	944	16	-3	0	15580			157;2019	Pancreas biopt		65	PDAC	Malignant	PDAC	Head	Alive	No	No	No	Yes	27.95	No	-	No	-	Untagged	1	multiple	491	> 1 year	M	+	plastic	Internal	Bacteroidetes		False	Untagged	0		25-30	Untagged
AA31382	combi	vic	945	28	9	0	15590			157;2019	Pancreas biopt		65	PDAC	Malignant	PDAC	Head	Alive	No	No	No	Yes	27.95	No	-	No	-	Untagged	1	multiple	491	> 1 year	M	+	plastic	Internal	Bacteroidetes		False	Untagged	0		25-30	Untagged
AA31382	combi	vic	946	18	-1	0	15601			157;2019	Pancreas biopt		65	PDAC	Malignant	PDAC	Head	Alive	No	No	No	Yes	27.95	No	-	No	-	Untagged	1	multiple	491	> 1 year	M	+	plastic	Internal	Bacteroidetes		False	Untagged	0		25-30	Untagged
AA31382	combi	vic	947	31	12	0	15611			157;2019	Pancreas biopt		65	PDAC	Malignant	PDAC	Head	Alive	No	No	No	Yes	27.95	No	-	No	-	Untagged	1	multiple	491	> 1 year	M	+	plastic	Internal	Bacteroidetes		False	Untagged	0		25-30	Untagged
AA31382	combi	vic	948	23	4	0	15622			157;2019	Pancreas biopt		65	PDAC	Malignant	PDAC	Head	Alive	No	No	No	Yes	27.95	No	-	No	-	Untagged	1	multiple	491	> 1 year	M	+	plastic	Internal	Bacteroidetes		False	Untagged	0		25-30	Untagged
AA31382	combi	vic	949	19	0	0	15632			157;2019	Pancreas biopt		65	PDAC	Malignant	PDAC	Head	Alive	No	No	No	Yes	27.95	No	-	No	-	Untagged	1	multiple	491	> 1 year	M	+	plastic	Internal	Bacteroidetes		False	Untagged	0		25-30	Untagged
AA31382	combi	vic	950	14	-5	0	15642			157;2019	Pancreas biopt		65	PDAC	Malignant	PDAC	Head	Alive	No	No	No	Yes	27.95	No	-	No	-	Untagged	1	multiple	491	> 1 year	M	+	plastic	Internal	Bacteroidetes		False	Untagged	0		25-30	Untagged
AA31382	combi	vic	951	24	5	0	15652			157;2019	Pancreas biopt		65	PDAC	Malignant	PDAC	Head	Alive	No	No	No	Yes	27.95	No	-	No	-	Untagged	1	multiple	491	> 1 year	M	+	plastic	Internal	Bacteroidetes		False	Untagged	0		25-30	Untagged
AA31382	combi	vic	952	20	0	0	15662			157;2019	Pancreas biopt		65	PDAC	Malignant	PDAC	Head	Alive	No	No	No	Yes	27.95	No	-	No	-	Untagged	1	multiple	491	> 1 year	M	+	plastic	Internal	Bacteroidetes		False	Untagged	0		25-30	Untagged
AA31382	combi	vic	953	5	-15	0	15671			157;2019	Pancreas biopt		65	PDAC	Malignant	PDAC	Head	Alive	No	No	No	Yes	27.95	No	-	No	-	Untagged	1	multiple	491	> 1 year	M	+	plastic	Internal	Bacteroidetes		False	Untagged	0		25-30	Untagged
AA31382	combi	vic	954	23	3	0	15681			157;2019	Pancreas biopt		65	PDAC	Malignant	PDAC	Head	Alive	No	No	No	Yes	27.95	No	-	No	-	Untagged	1	multiple	491	> 1 year	M	+	plastic	Internal	Bacteroidetes		False	Untagged	0		25-30	Untagged
AA31382	combi	vic	955	18	-2	0	15691			157;2019	Pancreas biopt		65	PDAC	Malignant	PDAC	Head	Alive	No	No	No	Yes	27.95	No	-	No	-	Untagged	1	multiple	491	> 1 year	M	+	plastic	Internal	Bacteroidetes		False	Untagged	0		25-30	Untagged
AA31382	combi	vic	956	14	-6	0	15700			157;2019	Pancreas biopt		65	PDAC	Malignant	PDAC	Head	Alive	No	No	No	Yes	27.95	No	-	No	-	Untagged	1	multiple	491	> 1 year	M	+	plastic	Internal	Bacteroidetes		False	Untagged	0		25-30	Untagged
AA31382	combi	vic	957	11	-9	0	15710			157;2019	Pancreas biopt		65	PDAC	Malignant	PDAC	Head	Alive	No	No	No	Yes	27.95	No	-	No	-	Untagged	1	multiple	491	> 1 year	M	+	plastic	Internal	Bacteroidetes		False	Untagged	0		25-30	Untagged
AA31382	combi	vic	958	21	1	0	15719			157;2019	Pancreas biopt		65	PDAC	Malignant	PDAC	Head	Alive	No	No	No	Yes	27.95	No	-	No	-	Untagged	1	multiple	491	> 1 year	M	+	plastic	Internal	Bacteroidetes		False	Untagged	0		25-30	Untagged
AA31382	combi	vic	959	25	5	0	15729			157;2019	Pancreas biopt		65	PDAC	Malignant	PDAC	Head	Alive	No	No	No	Yes	27.95	No	-	No	-	Untagged	1	multiple	491	> 1 year	M	+	plastic	Internal	Bacteroidetes		False	Untagged	0		25-30	Untagged
AA31382	combi	vic	960	12	-9	0	15738			157;2019	Pancreas biopt		65	PDAC	Malignant	PDAC	Head	Alive	No	No	No	Yes	27.95	No	-	No	-	Untagged	1	multiple	491	> 1 year	M	+	plastic	Internal	Bacteroidetes		False	Untagged	0		25-30	Untagged
AA31382	combi	vic	961	13	-7	0	15748			157;2019	Pancreas biopt		65	PDAC	Malignant	PDAC	Head	Alive	No	No	No	Yes	27.95	No	-	No	-	Untagged	1	multiple	491	> 1 year	M	+	plastic	Internal	Bacteroidetes		False	Untagged	0		25-30	Untagged
AA31382	combi	vic	962	16	-4	0	15757			157;2019	Pancreas biopt		65	PDAC	Malignant	PDAC	Head	Alive	No	No	No	Yes	27.95	No	-	No	-	Untagged	1	multiple	491	> 1 year	M	+	plastic	Internal	Bacteroidetes		False	Untagged	0		25-30	Untagged
AA31382	combi	vic	963	7	-13	0	15767			157;2019	Pancreas biopt		65	PDAC	Malignant	PDAC	Head	Alive	No	No	No	Yes	27.95	No	-	No	-	Untagged	1	multiple	491	> 1 year	M	+	plastic	Internal	Bacteroidetes		False	Untagged	0		25-30	Untagged
AA31382	combi	vic	964	25	5	0	15777			157;2019	Pancreas biopt		65	PDAC	Malignant	PDAC	Head	Alive	No	No	No	Yes	27.95	No	-	No	-	Untagged	1	multiple	491	> 1 year	M	+	plastic	Internal	Bacteroidetes		False	Untagged	0		25-30	Untagged
AA31382	combi	vic	965	24	4	0	15786			157;2019	Pancreas biopt		65	PDAC	Malignant	PDAC	Head	Alive	No	No	No	Yes	27.95	No	-	No	-	Untagged	1	multiple	491	> 1 year	M	+	plastic	Internal	Bacteroidetes		False	Untagged	0		25-30	Untagged
AA31382	combi	vic	966	11	-9	0	15796			157;2019	Pancreas biopt		65	PDAC	Malignant	PDAC	Head	Alive	No	No	No	Yes	27.95	No	-	No	-	Untagged	1	multiple	491	> 1 year	M	+	plastic	Internal	Bacteroidetes		False	Untagged	0		25-30	Untagged
AA31382	combi	vic	967	14	-7	0	15805			157;2019	Pancreas biopt		65	PDAC	Malignant	PDAC	Head	Alive	No	No	No	Yes	27.95	No	-	No	-	Untagged	1	multiple	491	> 1 year	M	+	plastic	Internal	Bacteroidetes		False	Untagged	0		25-30	Untagged
AA31382	combi	vic	968	16	-5	0	15815			157;2019	Pancreas biopt		65	PDAC	Malignant	PDAC	Head	Alive	No	No	No	Yes	27.95	No	-	No	-	Untagged	1	multiple	491	> 1 year	M	+	plastic	Internal	Bacteroidetes		False	Untagged	0		25-30	Untagged
AA31382	combi	vic	969	27	6	0	15824			157;2019	Pancreas biopt		65	PDAC	Malignant	PDAC	Head	Alive	No	No	No	Yes	27.95	No	-	No	-	Untagged	1	multiple	491	> 1 year	M	+	plastic	Internal	Bacteroidetes		False	Untagged	0		25-30	Untagged
AA31382	combi	vic	970	24	4	0	15834			157;2019	Pancreas biopt		65	PDAC	Malignant	PDAC	Head	Alive	No	No	No	Yes	27.95	No	-	No	-	Untagged	1	multiple	491	> 1 year	M	+	plastic	Internal	Bacteroidetes		False	Untagged	0		25-30	Untagged
AA31382	combi	vic	971	12	-8	0	15843			157;2019	Pancreas biopt		65	PDAC	Malignant	PDAC	Head	Alive	No	No	No	Yes	27.95	No	-	No	-	Untagged	1	multiple	491	> 1 year	M	+	plastic	Internal	Bacteroidetes		False	Untagged	0		25-30	Untagged
AA31382	combi	vic	972	17	-3	0	15853			157;2019	Pancreas biopt		65	PDAC	Malignant	PDAC	Head	Alive	No	No	No	Yes	27.95	No	-	No	-	Untagged	1	multiple	491	> 1 year	M	+	plastic	Internal	Bacteroidetes		False	Untagged	0		25-30	Untagged
AA31382	combi	vic	973	17	-4	0	15863			157;2019	Pancreas biopt		65	PDAC	Malignant	PDAC	Head	Alive	No	No	No	Yes	27.95	No	-	No	-	Untagged	1	multiple	491	> 1 year	M	+	plastic	Internal	Bacteroidetes		False	Untagged	0		25-30	Untagged
AA31382	combi	vic	974	32	11	0	15872			157;2019	Pancreas biopt		65	PDAC	Malignant	PDAC	Head	Alive	No	No	No	Yes	27.95	No	-	No	-	Untagged	1	multiple	491	> 1 year	M	+	plastic	Internal	Bacteroidetes		False	Untagged	0		25-30	Untagged
AA31382	combi	vic	975	22	1	0	15882			157;2019	Pancreas biopt		65	PDAC	Malignant	PDAC	Head	Alive	No	No	No	Yes	27.95	No	-	No	-	Untagged	1	multiple	491	> 1 year	M	+	plastic	Internal	Bacteroidetes		False	Untagged	0		25-30	Untagged
AA31382	combi	vic	976	27	6	0	15891			157;2019	Pancreas biopt		65	PDAC	Malignant	PDAC	Head	Alive	No	No	No	Yes	27.95	No	-	No	-	Untagged	1	multiple	491	> 1 year	M	+	plastic	Internal	Bacteroidetes		False	Untagged	0		25-30	Untagged
AA31382	combi	vic	977	28	7	0	15901			157;2019	Pancreas biopt		65	PDAC	Malignant	PDAC	Head	Alive	No	No	No	Yes	27.95	No	-	No	-	Untagged	1	multiple	491	> 1 year	M	+	plastic	Internal	Bacteroidetes		False	Untagged	0		25-30	Untagged
AA31382	combi	vic	978	23	2	0	15910			157;2019	Pancreas biopt		65	PDAC	Malignant	PDAC	Head	Alive	No	No	No	Yes	27.95	No	-	No	-	Untagged	1	multiple	491	> 1 year	M	+	plastic	Internal	Bacteroidetes		False	Untagged	0		25-30	Untagged
AA31382	combi	vic	979	11	-10	0	15920			157;2019	Pancreas biopt		65	PDAC	Malignant	PDAC	Head	Alive	No	No	No	Yes	27.95	No	-	No	-	Untagged	1	multiple	491	> 1 year	M	+	plastic	Internal	Bacteroidetes		False	Untagged	0		25-30	Untagged
AA31382	combi	vic	980	19	-2	0	15930			157;2019	Pancreas biopt		65	PDAC	Malignant	PDAC	Head	Alive	No	No	No	Yes	27.95	No	-	No	-	Untagged	1	multiple	491	> 1 year	M	+	plastic	Internal	Bacteroidetes		False	Untagged	0		25-30	Untagged
AA31382	combi	vic	981	21	0	0	15939			157;2019	Pancreas biopt		65	PDAC	Malignant	PDAC	Head	Alive	No	No	No	Yes	27.95	No	-	No	-	Untagged	1	multiple	491	> 1 year	M	+	plastic	Internal	Bacteroidetes		False	Untagged	0		25-30	Untagged
AA31382	combi	vic	982	21	1	0	15949			157;2019	Pancreas biopt		65	PDAC	Malignant	PDAC	Head	Alive	No	No	No	Yes	27.95	No	-	No	-	Untagged	1	multiple	491	> 1 year	M	+	plastic	Internal	Bacteroidetes		False	Untagged	0		25-30	Untagged
AA31382	combi	vic	983	26	6	0	15958			157;2019	Pancreas biopt		65	PDAC	Malignant	PDAC	Head	Alive	No	No	No	Yes	27.95	No	-	No	-	Untagged	1	multiple	491	> 1 year	M	+	plastic	Internal	Bacteroidetes		False	Untagged	0		25-30	Untagged
AA31382	combi	vic	984	28	8	0	15968			157;2019	Pancreas biopt		65	PDAC	Malignant	PDAC	Head	Alive	No	No	No	Yes	27.95	No	-	No	-	Untagged	1	multiple	491	> 1 year	M	+	plastic	Internal	Bacteroidetes		False	Untagged	0		25-30	Untagged
AA31382	combi	vic	985	17	-3	0	15977			157;2019	Pancreas biopt		65	PDAC	Malignant	PDAC	Head	Alive	No	No	No	Yes	27.95	No	-	No	-	Untagged	1	multiple	491	> 1 year	M	+	plastic	Internal	Bacteroidetes		False	Untagged	0		25-30	Untagged
AA31382	combi	vic	986	9	-11	0	15987			157;2019	Pancreas biopt		65	PDAC	Malignant	PDAC	Head	Alive	No	No	No	Yes	27.95	No	-	No	-	Untagged	1	multiple	491	> 1 year	M	+	plastic	Internal	Bacteroidetes		False	Untagged	0		25-30	Untagged
AA31382	combi	vic	987	20	0	0	15996			157;2019	Pancreas biopt		65	PDAC	Malignant	PDAC	Head	Alive	No	No	No	Yes	27.95	No	-	No	-	Untagged	1	multiple	491	> 1 year	M	+	plastic	Internal	Bacteroidetes		False	Untagged	0		25-30	Untagged
AA31382	combi	vic	988	21	1	0	16006			157;2019	Pancreas biopt		65	PDAC	Malignant	PDAC	Head	Alive	No	No	No	Yes	27.95	No	-	No	-	Untagged	1	multiple	491	> 1 year	M	+	plastic	Internal	Bacteroidetes		False	Untagged	0		25-30	Untagged
AA31382	combi	vic	989	26	6	0	16016			157;2019	Pancreas biopt		65	PDAC	Malignant	PDAC	Head	Alive	No	No	No	Yes	27.95	No	-	No	-	Untagged	1	multiple	491	> 1 year	M	+	plastic	Internal	Bacteroidetes		False	Untagged	0		25-30	Untagged
AA31382	combi	vic	990	23	4	0	16025			157;2019	Pancreas biopt		65	PDAC	Malignant	PDAC	Head	Alive	No	No	No	Yes	27.95	No	-	No	-	Untagged	1	multiple	491	> 1 year	M	+	plastic	Internal	Bacteroidetes		False	Untagged	0		25-30	Untagged
AA31382	combi	vic	991	17	-2	0	16035			157;2019	Pancreas biopt		65	PDAC	Malignant	PDAC	Head	Alive	No	No	No	Yes	27.95	No	-	No	-	Untagged	1	multiple	491	> 1 year	M	+	plastic	Internal	Bacteroidetes		False	Untagged	0		25-30	Untagged
AA31382	combi	vic	992	4	-15	0	16044			157;2019	Pancreas biopt		65	PDAC	Malignant	PDAC	Head	Alive	No	No	No	Yes	27.95	No	-	No	-	Untagged	1	multiple	491	> 1 year	M	+	plastic	Internal	Bacteroidetes		False	Untagged	0		25-30	Untagged
AA31382	combi	vic	993	24	5	0	16054			157;2019	Pancreas biopt		65	PDAC	Malignant	PDAC	Head	Alive	No	No	No	Yes	27.95	No	-	No	-	Untagged	1	multiple	491	> 1 year	M	+	plastic	Internal	Bacteroidetes		False	Untagged	0		25-30	Untagged
AA31382	combi	vic	994	16	-3	0	16063			157;2019	Pancreas biopt		65	PDAC	Malignant	PDAC	Head	Alive	No	No	No	Yes	27.95	No	-	No	-	Untagged	1	multiple	491	> 1 year	M	+	plastic	Internal	Bacteroidetes		False	Untagged	0		25-30	Untagged
AA31382	combi	vic	995	11	-8	0	16073			157;2019	Pancreas biopt		65	PDAC	Malignant	PDAC	Head	Alive	No	No	No	Yes	27.95	No	-	No	-	Untagged	1	multiple	491	> 1 year	M	+	plastic	Internal	Bacteroidetes		False	Untagged	0		25-30	Untagged
AA31382	combi	vic	996	3	-15	0	16082			157;2019	Pancreas biopt		65	PDAC	Malignant	PDAC	Head	Alive	No	No	No	Yes	27.95	No	-	No	-	Untagged	1	multiple	491	> 1 year	M	+	plastic	Internal	Bacteroidetes		False	Untagged	0		25-30	Untagged
AA31382	combi	vic	997	13	-5	0	16092			157;2019	Pancreas biopt		65	PDAC	Malignant	PDAC	Head	Alive	No	No	No	Yes	27.95	No	-	No	-	Untagged	1	multiple	491	> 1 year	M	+	plastic	Internal	Bacteroidetes		False	Untagged	0		25-30	Untagged
AA31382	combi	vic	998	15	-3	0	16102			157;2019	Pancreas biopt		65	PDAC	Malignant	PDAC	Head	Alive	No	No	No	Yes	27.95	No	-	No	-	Untagged	1	multiple	491	> 1 year	M	+	plastic	Internal	Bacteroidetes		False	Untagged	0		25-30	Untagged
AA31382	combi	vic	999	19	1	0	16111			157;2019	Pancreas biopt		65	PDAC	Malignant	PDAC	Head	Alive	No	No	No	Yes	27.95	No	-	No	-	Untagged	1	multiple	491	> 1 year	M	+	plastic	Internal	Bacteroidetes		False	Untagged	0		25-30	Untagged
AA31382	combi	vic	1000	17	-1	0	16121			157;2019	Pancreas biopt		65	PDAC	Malignant	PDAC	Head	Alive	No	No	No	Yes	27.95	No	-	No	-	Untagged	1	multiple	491	> 1 year	M	+	plastic	Internal	Bacteroidetes		False	Untagged	0		25-30	Untagged
AA31382	combi	vic	1001	25	7	0	16130			157;2019	Pancreas biopt		65	PDAC	Malignant	PDAC	Head	Alive	No	No	No	Yes	27.95	No	-	No	-	Untagged	1	multiple	491	> 1 year	M	+	plastic	Internal	Bacteroidetes		False	Untagged	0		25-30	Untagged
AA31382	combi	vic	1002	6	-12	0	16138			157;2019	Pancreas biopt		65	PDAC	Malignant	PDAC	Head	Alive	No	No	No	Yes	27.95	No	-	No	-	Untagged	1	multiple	491	> 1 year	M	+	plastic	Internal	Bacteroidetes		False	Untagged	0		25-30	Untagged
AA31382	combi	vic	1003	14	-5	0	16147			157;2019	Pancreas biopt		65	PDAC	Malignant	PDAC	Head	Alive	No	No	No	Yes	27.95	No	-	No	-	Untagged	1	multiple	491	> 1 year	M	+	plastic	Internal	Bacteroidetes		False	Untagged	0		25-30	Untagged
AA31382	combi	vic	1004	10	-9	0	16156			157;2019	Pancreas biopt		65	PDAC	Malignant	PDAC	Head	Alive	No	No	No	Yes	27.95	No	-	No	-	Untagged	1	multiple	491	> 1 year	M	+	plastic	Internal	Bacteroidetes		False	Untagged	0		25-30	Untagged
AA31382	combi	vic	1005	14	-5	0	16164			157;2019	Pancreas biopt		65	PDAC	Malignant	PDAC	Head	Alive	No	No	No	Yes	27.95	No	-	No	-	Untagged	1	multiple	491	> 1 year	M	+	plastic	Internal	Bacteroidetes		False	Untagged	0		25-30	Untagged
AA31382	combi	vic	1006	20	1	0	16173			157;2019	Pancreas biopt		65	PDAC	Malignant	PDAC	Head	Alive	No	No	No	Yes	27.95	No	-	No	-	Untagged	1	multiple	491	> 1 year	M	+	plastic	Internal	Bacteroidetes		False	Untagged	0		25-30	Untagged
AA31382	combi	vic	1007	9	-10	0	16182			157;2019	Pancreas biopt		65	PDAC	Malignant	PDAC	Head	Alive	No	No	No	Yes	27.95	No	-	No	-	Untagged	1	multiple	491	> 1 year	M	+	plastic	Internal	Bacteroidetes		False	Untagged	0		25-30	Untagged
AA31382	combi	vic	1008	10	-10	0	16190			157;2019	Pancreas biopt		65	PDAC	Malignant	PDAC	Head	Alive	No	No	No	Yes	27.95	No	-	No	-	Untagged	1	multiple	491	> 1 year	M	+	plastic	Internal	Bacteroidetes		False	Untagged	0		25-30	Untagged
AA31382	combi	vic	1009	19	-1	0	16199			157;2019	Pancreas biopt		65	PDAC	Malignant	PDAC	Head	Alive	No	No	No	Yes	27.95	No	-	No	-	Untagged	1	multiple	491	> 1 year	M	+	plastic	Internal	Bacteroidetes		False	Untagged	0		25-30	Untagged
AA31382	combi	vic	1010	20	0	0	16207			157;2019	Pancreas biopt		65	PDAC	Malignant	PDAC	Head	Alive	No	No	No	Yes	27.95	No	-	No	-	Untagged	1	multiple	491	> 1 year	M	+	plastic	Internal	Bacteroidetes		False	Untagged	0		25-30	Untagged
AA31382	combi	vic	1011	17	-3	0	16216			157;2019	Pancreas biopt		65	PDAC	Malignant	PDAC	Head	Alive	No	No	No	Yes	27.95	No	-	No	-	Untagged	1	multiple	491	> 1 year	M	+	plastic	Internal	Bacteroidetes		False	Untagged	0		25-30	Untagged
AA31382	combi	vic	1012	31	11	0	16225			157;2019	Pancreas biopt		65	PDAC	Malignant	PDAC	Head	Alive	No	No	No	Yes	27.95	No	-	No	-	Untagged	1	multiple	491	> 1 year	M	+	plastic	Internal	Bacteroidetes		False	Untagged	0		25-30	Untagged
AA31382	combi	vic	1013	20	0	0	16233			157;2019	Pancreas biopt		65	PDAC	Malignant	PDAC	Head	Alive	No	No	No	Yes	27.95	No	-	No	-	Untagged	1	multiple	491	> 1 year	M	+	plastic	Internal	Bacteroidetes		False	Untagged	0		25-30	Untagged
AA31382	combi	vic	1014	15	-5	0	16242			157;2019	Pancreas biopt		65	PDAC	Malignant	PDAC	Head	Alive	No	No	No	Yes	27.95	No	-	No	-	Untagged	1	multiple	491	> 1 year	M	+	plastic	Internal	Bacteroidetes		False	Untagged	0		25-30	Untagged
AA31382	combi	vic	1015	30	10	0	16250			157;2019	Pancreas biopt		65	PDAC	Malignant	PDAC	Head	Alive	No	No	No	Yes	27.95	No	-	No	-	Untagged	1	multiple	491	> 1 year	M	+	plastic	Internal	Bacteroidetes		False	Untagged	0		25-30	Untagged
AA31382	combi	vic	1016	23	3	0	16259			157;2019	Pancreas biopt		65	PDAC	Malignant	PDAC	Head	Alive	No	No	No	Yes	27.95	No	-	No	-	Untagged	1	multiple	491	> 1 year	M	+	plastic	Internal	Bacteroidetes		False	Untagged	0		25-30	Untagged
AA31382	combi	vic	1017	22	2	0	16268			157;2019	Pancreas biopt		65	PDAC	Malignant	PDAC	Head	Alive	No	No	No	Yes	27.95	No	-	No	-	Untagged	1	multiple	491	> 1 year	M	+	plastic	Internal	Bacteroidetes		False	Untagged	0		25-30	Untagged
AA31382	combi	vic	1018	25	5	0	16276			157;2019	Pancreas biopt		65	PDAC	Malignant	PDAC	Head	Alive	No	No	No	Yes	27.95	No	-	No	-	Untagged	1	multiple	491	> 1 year	M	+	plastic	Internal	Bacteroidetes		False	Untagged	0		25-30	Untagged
AA31382	combi	vic	1019	21	1	0	16285			157;2019	Pancreas biopt		65	PDAC	Malignant	PDAC	Head	Alive	No	No	No	Yes	27.95	No	-	No	-	Untagged	1	multiple	491	> 1 year	M	+	plastic	Internal	Bacteroidetes		False	Untagged	0		25-30	Untagged
AA31382	combi	vic	1020	20	-1	0	16294			157;2019	Pancreas biopt		65	PDAC	Malignant	PDAC	Head	Alive	No	No	No	Yes	27.95	No	-	No	-	Untagged	1	multiple	491	> 1 year	M	+	plastic	Internal	Bacteroidetes		False	Untagged	0		25-30	Untagged
AA31382	combi	vic	1021	18	-2	0	16302			157;2019	Pancreas biopt		65	PDAC	Malignant	PDAC	Head	Alive	No	No	No	Yes	27.95	No	-	No	-	Untagged	1	multiple	491	> 1 year	M	+	plastic	Internal	Bacteroidetes		False	Untagged	0		25-30	Untagged
AA31382	combi	vic	1022	16	-4	0	16311			157;2019	Pancreas biopt		65	PDAC	Malignant	PDAC	Head	Alive	No	No	No	Yes	27.95	No	-	No	-	Untagged	1	multiple	491	> 1 year	M	+	plastic	Internal	Bacteroidetes		False	Untagged	0		25-30	Untagged
AA31382	combi	vic	1023	28	8	0	16319			157;2019	Pancreas biopt		65	PDAC	Malignant	PDAC	Head	Alive	No	No	No	Yes	27.95	No	-	No	-	Untagged	1	multiple	491	> 1 year	M	+	plastic	Internal	Bacteroidetes		False	Untagged	0		25-30	Untagged
AA31382	combi	vic	1024	18	-2	0	16328			157;2019	Pancreas biopt		65	PDAC	Malignant	PDAC	Head	Alive	No	No	No	Yes	27.95	No	-	No	-	Untagged	1	multiple	491	> 1 year	M	+	plastic	Internal	Bacteroidetes		False	Untagged	0		25-30	Untagged
AA31382	combi	vic	1025	20	0	0	16337			157;2019	Pancreas biopt		65	PDAC	Malignant	PDAC	Head	Alive	No	No	No	Yes	27.95	No	-	No	-	Untagged	1	multiple	491	> 1 year	M	+	plastic	Internal	Bacteroidetes		False	Untagged	0		25-30	Untagged
AA31382	combi	vic	1026	15	-6	0	16345			157;2019	Pancreas biopt		65	PDAC	Malignant	PDAC	Head	Alive	No	No	No	Yes	27.95	No	-	No	-	Untagged	1	multiple	491	> 1 year	M	+	plastic	Internal	Bacteroidetes		False	Untagged	0		25-30	Untagged
AA31382	combi	vic	1027	16	-5	0	16354			157;2019	Pancreas biopt		65	PDAC	Malignant	PDAC	Head	Alive	No	No	No	Yes	27.95	No	-	No	-	Untagged	1	multiple	491	> 1 year	M	+	plastic	Internal	Bacteroidetes		False	Untagged	0		25-30	Untagged
AA31382	combi	vic	1028	21	1	0	16363			157;2019	Pancreas biopt		65	PDAC	Malignant	PDAC	Head	Alive	No	No	No	Yes	27.95	No	-	No	-	Untagged	1	multiple	491	> 1 year	M	+	plastic	Internal	Bacteroidetes		False	Untagged	0		25-30	Untagged
AA31382	combi	vic	1029	14	-6	0	16371			157;2019	Pancreas biopt		65	PDAC	Malignant	PDAC	Head	Alive	No	No	No	Yes	27.95	No	-	No	-	Untagged	1	multiple	491	> 1 year	M	+	plastic	Internal	Bacteroidetes		False	Untagged	0		25-30	Untagged
AA31382	combi	vic	1030	26	6	0	16380			157;2019	Pancreas biopt		65	PDAC	Malignant	PDAC	Head	Alive	No	No	No	Yes	27.95	No	-	No	-	Untagged	1	multiple	491	> 1 year	M	+	plastic	Internal	Bacteroidetes		False	Untagged	0		25-30	Untagged
AA31382	combi	vic	1031	17	-3	0	16388			157;2019	Pancreas biopt		65	PDAC	Malignant	PDAC	Head	Alive	No	No	No	Yes	27.95	No	-	No	-	Untagged	1	multiple	491	> 1 year	M	+	plastic	Internal	Bacteroidetes		False	Untagged	0		25-30	Untagged
AA31382	combi	vic	1032	12	-8	0	16397			157;2019	Pancreas biopt		65	PDAC	Malignant	PDAC	Head	Alive	No	No	No	Yes	27.95	No	-	No	-	Untagged	1	multiple	491	> 1 year	M	+	plastic	Internal	Bacteroidetes		False	Untagged	0		25-30	Untagged
AA31382	combi	vic	1033	13	-8	0	16406			157;2019	Pancreas biopt		65	PDAC	Malignant	PDAC	Head	Alive	No	No	No	Yes	27.95	No	-	No	-	Untagged	1	multiple	491	> 1 year	M	+	plastic	Internal	Bacteroidetes		False	Untagged	0		25-30	Untagged
AA31382	combi	vic	1034	10	-11	0	16414			157;2019	Pancreas biopt		65	PDAC	Malignant	PDAC	Head	Alive	No	No	No	Yes	27.95	No	-	No	-	Untagged	1	multiple	491	> 1 year	M	+	plastic	Internal	Bacteroidetes		False	Untagged	0		25-30	Untagged
AA31382	combi	vic	1035	31	10	0	16423			157;2019	Pancreas biopt		65	PDAC	Malignant	PDAC	Head	Alive	No	No	No	Yes	27.95	No	-	No	-	Untagged	1	multiple	491	> 1 year	M	+	plastic	Internal	Bacteroidetes		False	Untagged	0		25-30	Untagged
AA31382	combi	vic	1036	13	-8	0	16432			157;2019	Pancreas biopt		65	PDAC	Malignant	PDAC	Head	Alive	No	No	No	Yes	27.95	No	-	No	-	Untagged	1	multiple	491	> 1 year	M	+	plastic	Internal	Bacteroidetes		False	Untagged	0		25-30	Untagged
AA31382	combi	vic	1037	14	-7	0	16440			157;2019	Pancreas biopt		65	PDAC	Malignant	PDAC	Head	Alive	No	No	No	Yes	27.95	No	-	No	-	Untagged	1	multiple	491	> 1 year	M	+	plastic	Internal	Bacteroidetes		False	Untagged	0		25-30	Untagged
AA31382	combi	vic	1038	20	-1	0	16449			157;2019	Pancreas biopt		65	PDAC	Malignant	PDAC	Head	Alive	No	No	No	Yes	27.95	No	-	No	-	Untagged	1	multiple	491	> 1 year	M	+	plastic	Internal	Bacteroidetes		False	Untagged	0		25-30	Untagged
AA31382	combi	vic	1039	24	3	0	16457			157;2019	Pancreas biopt		65	PDAC	Malignant	PDAC	Head	Alive	No	No	No	Yes	27.95	No	-	No	-	Untagged	1	multiple	491	> 1 year	M	+	plastic	Internal	Bacteroidetes		False	Untagged	0		25-30	Untagged
AA31382	combi	vic	1040	16	-5	0	16466			157;2019	Pancreas biopt		65	PDAC	Malignant	PDAC	Head	Alive	No	No	No	Yes	27.95	No	-	No	-	Untagged	1	multiple	491	> 1 year	M	+	plastic	Internal	Bacteroidetes		False	Untagged	0		25-30	Untagged
AA31382	combi	vic	1041	20	-1	0	16475			157;2019	Pancreas biopt		65	PDAC	Malignant	PDAC	Head	Alive	No	No	No	Yes	27.95	No	-	No	-	Untagged	1	multiple	491	> 1 year	M	+	plastic	Internal	Bacteroidetes		False	Untagged	0		25-30	Untagged
AA31382	combi	vic	1042	26	5	0	16483			157;2019	Pancreas biopt		65	PDAC	Malignant	PDAC	Head	Alive	No	No	No	Yes	27.95	No	-	No	-	Untagged	1	multiple	491	> 1 year	M	+	plastic	Internal	Bacteroidetes		False	Untagged	0		25-30	Untagged
AA31382	combi	vic	1043	24	3	0	16492			157;2019	Pancreas biopt		65	PDAC	Malignant	PDAC	Head	Alive	No	No	No	Yes	27.95	No	-	No	-	Untagged	1	multiple	491	> 1 year	M	+	plastic	Internal	Bacteroidetes		False	Untagged	0		25-30	Untagged
AA31382	combi	vic	1044	26	5	0	16500			157;2019	Pancreas biopt		65	PDAC	Malignant	PDAC	Head	Alive	No	No	No	Yes	27.95	No	-	No	-	Untagged	1	multiple	491	> 1 year	M	+	plastic	Internal	Bacteroidetes		False	Untagged	0		25-30	Untagged
AA31382	combi	vic	1045	24	3	0	16509			157;2019	Pancreas biopt		65	PDAC	Malignant	PDAC	Head	Alive	No	No	No	Yes	27.95	No	-	No	-	Untagged	1	multiple	491	> 1 year	M	+	plastic	Internal	Bacteroidetes		False	Untagged	0		25-30	Untagged
AA31382	combi	vic	1046	18	-4	0	16518			157;2019	Pancreas biopt		65	PDAC	Malignant	PDAC	Head	Alive	No	No	No	Yes	27.95	No	-	No	-	Untagged	1	multiple	491	> 1 year	M	+	plastic	Internal	Bacteroidetes		False	Untagged	0		25-30	Untagged
AA31382	combi	vic	1047	17	-5	0	16526			157;2019	Pancreas biopt		65	PDAC	Malignant	PDAC	Head	Alive	No	No	No	Yes	27.95	No	-	No	-	Untagged	1	multiple	491	> 1 year	M	+	plastic	Internal	Bacteroidetes		False	Untagged	0		25-30	Untagged
AA31382	combi	vic	1048	31	9	0	16535			157;2019	Pancreas biopt		65	PDAC	Malignant	PDAC	Head	Alive	No	No	No	Yes	27.95	No	-	No	-	Untagged	1	multiple	491	> 1 year	M	+	plastic	Internal	Bacteroidetes		False	Untagged	0		25-30	Untagged
AA31382	combi	vic	1049	27	5	0	16544			157;2019	Pancreas biopt		65	PDAC	Malignant	PDAC	Head	Alive	No	No	No	Yes	27.95	No	-	No	-	Untagged	1	multiple	491	> 1 year	M	+	plastic	Internal	Bacteroidetes		False	Untagged	0		25-30	Untagged
AA31382	combi	vic	1050	32	9	0	16552			157;2019	Pancreas biopt		65	PDAC	Malignant	PDAC	Head	Alive	No	No	No	Yes	27.95	No	-	No	-	Untagged	1	multiple	491	> 1 year	M	+	plastic	Internal	Bacteroidetes		False	Untagged	0		25-30	Untagged
AA31382	combi	vic	1051	26	4	0	16560			157;2019	Pancreas biopt		65	PDAC	Malignant	PDAC	Head	Alive	No	No	No	Yes	27.95	No	-	No	-	Untagged	1	multiple	491	> 1 year	M	+	plastic	Internal	Bacteroidetes		False	Untagged	0		25-30	Untagged
AA31382	combi	vic	1052	19	-4	0	16568			157;2019	Pancreas biopt		65	PDAC	Malignant	PDAC	Head	Alive	No	No	No	Yes	27.95	No	-	No	-	Untagged	1	multiple	491	> 1 year	M	+	plastic	Internal	Bacteroidetes		False	Untagged	0		25-30	Untagged
AA31382	combi	vic	1053	30	7	0	16576			157;2019	Pancreas biopt		65	PDAC	Malignant	PDAC	Head	Alive	No	No	No	Yes	27.95	No	-	No	-	Untagged	1	multiple	491	> 1 year	M	+	plastic	Internal	Bacteroidetes		False	Untagged	0		25-30	Untagged
AA31382	combi	vic	1054	28	5	0	16584			157;2019	Pancreas biopt		65	PDAC	Malignant	PDAC	Head	Alive	No	No	No	Yes	27.95	No	-	No	-	Untagged	1	multiple	491	> 1 year	M	+	plastic	Internal	Bacteroidetes		False	Untagged	0		25-30	Untagged
AA31382	combi	vic	1055	20	-2	0	16591			157;2019	Pancreas biopt		65	PDAC	Malignant	PDAC	Head	Alive	No	No	No	Yes	27.95	No	-	No	-	Untagged	1	multiple	491	> 1 year	M	+	plastic	Internal	Bacteroidetes		False	Untagged	0		25-30	Untagged
AA31382	combi	vic	1056	34	11	0	16599			157;2019	Pancreas biopt		65	PDAC	Malignant	PDAC	Head	Alive	No	No	No	Yes	27.95	No	-	No	-	Untagged	1	multiple	491	> 1 year	M	+	plastic	Internal	Bacteroidetes		False	Untagged	0		25-30	Untagged
AA31382	combi	vic	1057	35	12	0	16607			157;2019	Pancreas biopt		65	PDAC	Malignant	PDAC	Head	Alive	No	No	No	Yes	27.95	No	-	No	-	Untagged	1	multiple	491	> 1 year	M	+	plastic	Internal	Bacteroidetes		False	Untagged	0		25-30	Untagged
AA31382	combi	vic	1058	21	-2	0	16614			157;2019	Pancreas biopt		65	PDAC	Malignant	PDAC	Head	Alive	No	No	No	Yes	27.95	No	-	No	-	Untagged	1	multiple	491	> 1 year	M	+	plastic	Internal	Bacteroidetes		False	Untagged	0		25-30	Untagged
AA31382	combi	vic	1059	23	0	0	16622			157;2019	Pancreas biopt		65	PDAC	Malignant	PDAC	Head	Alive	No	No	No	Yes	27.95	No	-	No	-	Untagged	1	multiple	491	> 1 year	M	+	plastic	Internal	Bacteroidetes		False	Untagged	0		25-30	Untagged
AA31382	combi	vic	1060	32	9	0	16630			157;2019	Pancreas biopt		65	PDAC	Malignant	PDAC	Head	Alive	No	No	No	Yes	27.95	No	-	No	-	Untagged	1	multiple	491	> 1 year	M	+	plastic	Internal	Bacteroidetes		False	Untagged	0		25-30	Untagged
AA31382	combi	vic	1061	23	0	0	16638			157;2019	Pancreas biopt		65	PDAC	Malignant	PDAC	Head	Alive	No	No	No	Yes	27.95	No	-	No	-	Untagged	1	multiple	491	> 1 year	M	+	plastic	Internal	Bacteroidetes		False	Untagged	0		25-30	Untagged
AA31382	combi	vic	1062	34	11	0	16645			157;2019	Pancreas biopt		65	PDAC	Malignant	PDAC	Head	Alive	No	No	No	Yes	27.95	No	-	No	-	Untagged	1	multiple	491	> 1 year	M	+	plastic	Internal	Bacteroidetes		False	Untagged	0		25-30	Untagged
AA31382	combi	vic	1063	12	-11	0	16653			157;2019	Pancreas biopt		65	PDAC	Malignant	PDAC	Head	Alive	No	No	No	Yes	27.95	No	-	No	-	Untagged	1	multiple	491	> 1 year	M	+	plastic	Internal	Bacteroidetes		False	Untagged	0		25-30	Untagged
AA31382	combi	vic	1064	22	-1	0	16661			157;2019	Pancreas biopt		65	PDAC	Malignant	PDAC	Head	Alive	No	No	No	Yes	27.95	No	-	No	-	Untagged	1	multiple	491	> 1 year	M	+	plastic	Internal	Bacteroidetes		False	Untagged	0		25-30	Untagged
AA31382	combi	vic	1065	20	-3	0	16668			157;2019	Pancreas biopt		65	PDAC	Malignant	PDAC	Head	Alive	No	No	No	Yes	27.95	No	-	No	-	Untagged	1	multiple	491	> 1 year	M	+	plastic	Internal	Bacteroidetes		False	Untagged	0		25-30	Untagged
AA31382	combi	vic	1066	35	12	0	16676			157;2019	Pancreas biopt		65	PDAC	Malignant	PDAC	Head	Alive	No	No	No	Yes	27.95	No	-	No	-	Untagged	1	multiple	491	> 1 year	M	+	plastic	Internal	Bacteroidetes		False	Untagged	0		25-30	Untagged
AA31382	combi	vic	1067	14	-9	0	16684			157;2019	Pancreas biopt		65	PDAC	Malignant	PDAC	Head	Alive	No	No	No	Yes	27.95	No	-	No	-	Untagged	1	multiple	491	> 1 year	M	+	plastic	Internal	Bacteroidetes		False	Untagged	0		25-30	Untagged
AA31382	combi	vic	1068	27	4	0	16692			157;2019	Pancreas biopt		65	PDAC	Malignant	PDAC	Head	Alive	No	No	No	Yes	27.95	No	-	No	-	Untagged	1	multiple	491	> 1 year	M	+	plastic	Internal	Bacteroidetes		False	Untagged	0		25-30	Untagged
AA31382	combi	vic	1069	21	-2	0	16699			157;2019	Pancreas biopt		65	PDAC	Malignant	PDAC	Head	Alive	No	No	No	Yes	27.95	No	-	No	-	Untagged	1	multiple	491	> 1 year	M	+	plastic	Internal	Bacteroidetes		False	Untagged	0		25-30	Untagged
AA31382	combi	vic	1070	24	1	0	16707			157;2019	Pancreas biopt		65	PDAC	Malignant	PDAC	Head	Alive	No	No	No	Yes	27.95	No	-	No	-	Untagged	1	multiple	491	> 1 year	M	+	plastic	Internal	Bacteroidetes		False	Untagged	0		25-30	Untagged
AA31382	combi	vic	1071	19	-4	0	16715			157;2019	Pancreas biopt		65	PDAC	Malignant	PDAC	Head	Alive	No	No	No	Yes	27.95	No	-	No	-	Untagged	1	multiple	491	> 1 year	M	+	plastic	Internal	Bacteroidetes		False	Untagged	0		25-30	Untagged
AA31382	combi	vic	1072	20	-3	0	16722			157;2019	Pancreas biopt		65	PDAC	Malignant	PDAC	Head	Alive	No	No	No	Yes	27.95	No	-	No	-	Untagged	1	multiple	491	> 1 year	M	+	plastic	Internal	Bacteroidetes		False	Untagged	0		25-30	Untagged
AA31382	combi	vic	1073	25	2	0	16730			157;2019	Pancreas biopt		65	PDAC	Malignant	PDAC	Head	Alive	No	No	No	Yes	27.95	No	-	No	-	Untagged	1	multiple	491	> 1 year	M	+	plastic	Internal	Bacteroidetes		False	Untagged	0		25-30	Untagged
AA31382	combi	vic	1074	35	12	0	16738			157;2019	Pancreas biopt		65	PDAC	Malignant	PDAC	Head	Alive	No	No	No	Yes	27.95	No	-	No	-	Untagged	1	multiple	491	> 1 year	M	+	plastic	Internal	Bacteroidetes		False	Untagged	0		25-30	Untagged
AA31382	combi	vic	1075	20	-3	0	16746			157;2019	Pancreas biopt		65	PDAC	Malignant	PDAC	Head	Alive	No	No	No	Yes	27.95	No	-	No	-	Untagged	1	multiple	491	> 1 year	M	+	plastic	Internal	Bacteroidetes		False	Untagged	0		25-30	Untagged
AA31382	combi	vic	1076	24	2	0	16753			157;2019	Pancreas biopt		65	PDAC	Malignant	PDAC	Head	Alive	No	No	No	Yes	27.95	No	-	No	-	Untagged	1	multiple	491	> 1 year	M	+	plastic	Internal	Bacteroidetes		False	Untagged	0		25-30	Untagged
AA31382	combi	vic	1077	19	-4	0	16761			157;2019	Pancreas biopt		65	PDAC	Malignant	PDAC	Head	Alive	No	No	No	Yes	27.95	No	-	No	-	Untagged	1	multiple	491	> 1 year	M	+	plastic	Internal	Bacteroidetes		False	Untagged	0		25-30	Untagged
AA31382	combi	vic	1078	30	7	0	16769			157;2019	Pancreas biopt		65	PDAC	Malignant	PDAC	Head	Alive	No	No	No	Yes	27.95	No	-	No	-	Untagged	1	multiple	491	> 1 year	M	+	plastic	Internal	Bacteroidetes		False	Untagged	0		25-30	Untagged
AA31382	combi	vic	1079	20	-3	0	16777			157;2019	Pancreas biopt		65	PDAC	Malignant	PDAC	Head	Alive	No	No	No	Yes	27.95	No	-	No	-	Untagged	1	multiple	491	> 1 year	M	+	plastic	Internal	Bacteroidetes		False	Untagged	0		25-30	Untagged
AA31382	combi	vic	1080	22	-1	0	16784			157;2019	Pancreas biopt		65	PDAC	Malignant	PDAC	Head	Alive	No	No	No	Yes	27.95	No	-	No	-	Untagged	1	multiple	491	> 1 year	M	+	plastic	Internal	Bacteroidetes		False	Untagged	0		25-30	Untagged
AA31382	combi	vic	1081	27	4	0	16792			157;2019	Pancreas biopt		65	PDAC	Malignant	PDAC	Head	Alive	No	No	No	Yes	27.95	No	-	No	-	Untagged	1	multiple	491	> 1 year	M	+	plastic	Internal	Bacteroidetes		False	Untagged	0		25-30	Untagged
AA31382	combi	vic	1082	21	-2	0	16800			157;2019	Pancreas biopt		65	PDAC	Malignant	PDAC	Head	Alive	No	No	No	Yes	27.95	No	-	No	-	Untagged	1	multiple	491	> 1 year	M	+	plastic	Internal	Bacteroidetes		False	Untagged	0		25-30	Untagged
AA31382	combi	vic	1083	21	-2	0	16807			157;2019	Pancreas biopt		65	PDAC	Malignant	PDAC	Head	Alive	No	No	No	Yes	27.95	No	-	No	-	Untagged	1	multiple	491	> 1 year	M	+	plastic	Internal	Bacteroidetes		False	Untagged	0		25-30	Untagged
AA31382	combi	vic	1084	24	1	0	16815			157;2019	Pancreas biopt		65	PDAC	Malignant	PDAC	Head	Alive	No	No	No	Yes	27.95	No	-	No	-	Untagged	1	multiple	491	> 1 year	M	+	plastic	Internal	Bacteroidetes		False	Untagged	0		25-30	Untagged
AA31382	combi	vic	1085	20	-3	0	16823			157;2019	Pancreas biopt		65	PDAC	Malignant	PDAC	Head	Alive	No	No	No	Yes	27.95	No	-	No	-	Untagged	1	multiple	491	> 1 year	M	+	plastic	Internal	Bacteroidetes		False	Untagged	0		25-30	Untagged
AA31382	combi	vic	1086	19	-4	0	16831			157;2019	Pancreas biopt		65	PDAC	Malignant	PDAC	Head	Alive	No	No	No	Yes	27.95	No	-	No	-	Untagged	1	multiple	491	> 1 year	M	+	plastic	Internal	Bacteroidetes		False	Untagged	0		25-30	Untagged
AA31382	combi	vic	1087	28	5	0	16838			157;2019	Pancreas biopt		65	PDAC	Malignant	PDAC	Head	Alive	No	No	No	Yes	27.95	No	-	No	-	Untagged	1	multiple	491	> 1 year	M	+	plastic	Internal	Bacteroidetes		False	Untagged	0		25-30	Untagged
AA31382	combi	vic	1088	19	-4	0	16846			157;2019	Pancreas biopt		65	PDAC	Malignant	PDAC	Head	Alive	No	No	No	Yes	27.95	No	-	No	-	Untagged	1	multiple	491	> 1 year	M	+	plastic	Internal	Bacteroidetes		False	Untagged	0		25-30	Untagged
AA31382	combi	vic	1089	34	11	0	16854			157;2019	Pancreas biopt		65	PDAC	Malignant	PDAC	Head	Alive	No	No	No	Yes	27.95	No	-	No	-	Untagged	1	multiple	491	> 1 year	M	+	plastic	Internal	Bacteroidetes		False	Untagged	0		25-30	Untagged
AA31382	combi	vic	1090	21	-2	0	16861			157;2019	Pancreas biopt		65	PDAC	Malignant	PDAC	Head	Alive	No	No	No	Yes	27.95	No	-	No	-	Untagged	1	multiple	491	> 1 year	M	+	plastic	Internal	Bacteroidetes		False	Untagged	0		25-30	Untagged
AA31382	combi	vic	1091	29	6	0	16869			157;2019	Pancreas biopt		65	PDAC	Malignant	PDAC	Head	Alive	No	No	No	Yes	27.95	No	-	No	-	Untagged	1	multiple	491	> 1 year	M	+	plastic	Internal	Bacteroidetes		False	Untagged	0		25-30	Untagged
AA31382	combi	vic	1092	33	10	0	16877			157;2019	Pancreas biopt		65	PDAC	Malignant	PDAC	Head	Alive	No	No	No	Yes	27.95	No	-	No	-	Untagged	1	multiple	491	> 1 year	M	+	plastic	Internal	Bacteroidetes		False	Untagged	0		25-30	Untagged
AA31382	combi	vic	1093	19	-4	0	16885			157;2019	Pancreas biopt		65	PDAC	Malignant	PDAC	Head	Alive	No	No	No	Yes	27.95	No	-	No	-	Untagged	1	multiple	491	> 1 year	M	+	plastic	Internal	Bacteroidetes		False	Untagged	0		25-30	Untagged
AA31382	combi	vic	1094	22	-1	0	16892			157;2019	Pancreas biopt		65	PDAC	Malignant	PDAC	Head	Alive	No	No	No	Yes	27.95	No	-	No	-	Untagged	1	multiple	491	> 1 year	M	+	plastic	Internal	Bacteroidetes		False	Untagged	0		25-30	Untagged
AA31382	combi	vic	1095	30	7	0	16900			157;2019	Pancreas biopt		65	PDAC	Malignant	PDAC	Head	Alive	No	No	No	Yes	27.95	No	-	No	-	Untagged	1	multiple	491	> 1 year	M	+	plastic	Internal	Bacteroidetes		False	Untagged	0		25-30	Untagged
AA31382	combi	vic	1096	19	-4	0	16908			157;2019	Pancreas biopt		65	PDAC	Malignant	PDAC	Head	Alive	No	No	No	Yes	27.95	No	-	No	-	Untagged	1	multiple	491	> 1 year	M	+	plastic	Internal	Bacteroidetes		False	Untagged	0		25-30	Untagged
AA31382	combi	vic	1097	29	6	0	16915			157;2019	Pancreas biopt		65	PDAC	Malignant	PDAC	Head	Alive	No	No	No	Yes	27.95	No	-	No	-	Untagged	1	multiple	491	> 1 year	M	+	plastic	Internal	Bacteroidetes		False	Untagged	0		25-30	Untagged
AA31382	combi	vic	1098	16	-7	0	16923			157;2019	Pancreas biopt		65	PDAC	Malignant	PDAC	Head	Alive	No	No	No	Yes	27.95	No	-	No	-	Untagged	1	multiple	491	> 1 year	M	+	plastic	Internal	Bacteroidetes		False	Untagged	0		25-30	Untagged
AA31382	combi	vic	1099	23	0	0	16931			157;2019	Pancreas biopt		65	PDAC	Malignant	PDAC	Head	Alive	No	No	No	Yes	27.95	No	-	No	-	Untagged	1	multiple	491	> 1 year	M	+	plastic	Internal	Bacteroidetes		False	Untagged	0		25-30	Untagged
AA31382	combi	vic	1100	17	-6	0	16939			157;2019	Pancreas biopt		65	PDAC	Malignant	PDAC	Head	Alive	No	No	No	Yes	27.95	No	-	No	-	Untagged	1	multiple	491	> 1 year	M	+	plastic	Internal	Bacteroidetes		False	Untagged	0		25-30	Untagged
AA31382	combi	vic	1101	29	6	0	16946			157;2019	Pancreas biopt		65	PDAC	Malignant	PDAC	Head	Alive	No	No	No	Yes	27.95	No	-	No	-	Untagged	1	multiple	491	> 1 year	M	+	plastic	Internal	Bacteroidetes		False	Untagged	0		25-30	Untagged
AA31382	combi	vic	1102	24	1	0	16953			157;2019	Pancreas biopt		65	PDAC	Malignant	PDAC	Head	Alive	No	No	No	Yes	27.95	No	-	No	-	Untagged	1	multiple	491	> 1 year	M	+	plastic	Internal	Bacteroidetes		False	Untagged	0		25-30	Untagged
AA31382	combi	vic	1103	33	10	0	16959			157;2019	Pancreas biopt		65	PDAC	Malignant	PDAC	Head	Alive	No	No	No	Yes	27.95	No	-	No	-	Untagged	1	multiple	491	> 1 year	M	+	plastic	Internal	Bacteroidetes		False	Untagged	0		25-30	Untagged
AA31382	combi	vic	1104	25	2	0	16966			157;2019	Pancreas biopt		65	PDAC	Malignant	PDAC	Head	Alive	No	No	No	Yes	27.95	No	-	No	-	Untagged	1	multiple	491	> 1 year	M	+	plastic	Internal	Bacteroidetes		False	Untagged	0		25-30	Untagged
AA31382	combi	vic	1105	20	-3	0	16973			157;2019	Pancreas biopt		65	PDAC	Malignant	PDAC	Head	Alive	No	No	No	Yes	27.95	No	-	No	-	Untagged	1	multiple	491	> 1 year	M	+	plastic	Internal	Bacteroidetes		False	Untagged	0		25-30	Untagged
AA31382	combi	vic	1106	18	-5	0	16979			157;2019	Pancreas biopt		65	PDAC	Malignant	PDAC	Head	Alive	No	No	No	Yes	27.95	No	-	No	-	Untagged	1	multiple	491	> 1 year	M	+	plastic	Internal	Bacteroidetes		False	Untagged	0		25-30	Untagged
AA31382	combi	vic	1107	20	-3	0	16986			157;2019	Pancreas biopt		65	PDAC	Malignant	PDAC	Head	Alive	No	No	No	Yes	27.95	No	-	No	-	Untagged	1	multiple	491	> 1 year	M	+	plastic	Internal	Bacteroidetes		False	Untagged	0		25-30	Untagged
AA31382	combi	vic	1108	20	-3	0	16993			157;2019	Pancreas biopt		65	PDAC	Malignant	PDAC	Head	Alive	No	No	No	Yes	27.95	No	-	No	-	Untagged	1	multiple	491	> 1 year	M	+	plastic	Internal	Bacteroidetes		False	Untagged	0		25-30	Untagged
AA31382	combi	vic	1109	23	0	0	17000			157;2019	Pancreas biopt		65	PDAC	Malignant	PDAC	Head	Alive	No	No	No	Yes	27.95	No	-	No	-	Untagged	1	multiple	491	> 1 year	M	+	plastic	Internal	Bacteroidetes		False	Untagged	0		25-30	Untagged
AA31382	combi	vic	1110	13	-10	0	17006			157;2019	Pancreas biopt		65	PDAC	Malignant	PDAC	Head	Alive	No	No	No	Yes	27.95	No	-	No	-	Untagged	1	multiple	491	> 1 year	M	+	plastic	Internal	Bacteroidetes		False	Untagged	0		25-30	Untagged
AA31382	combi	vic	1111	22	-1	0	17013			157;2019	Pancreas biopt		65	PDAC	Malignant	PDAC	Head	Alive	No	No	No	Yes	27.95	No	-	No	-	Untagged	1	multiple	491	> 1 year	M	+	plastic	Internal	Bacteroidetes		False	Untagged	0		25-30	Untagged
AA31382	combi	vic	1112	25	2	0	17020			157;2019	Pancreas biopt		65	PDAC	Malignant	PDAC	Head	Alive	No	No	No	Yes	27.95	No	-	No	-	Untagged	1	multiple	491	> 1 year	M	+	plastic	Internal	Bacteroidetes		False	Untagged	0		25-30	Untagged
AA31382	combi	vic	1113	20	-3	0	17027			157;2019	Pancreas biopt		65	PDAC	Malignant	PDAC	Head	Alive	No	No	No	Yes	27.95	No	-	No	-	Untagged	1	multiple	491	> 1 year	M	+	plastic	Internal	Bacteroidetes		False	Untagged	0		25-30	Untagged
AA31382	combi	vic	1114	25	2	0	17033			157;2019	Pancreas biopt		65	PDAC	Malignant	PDAC	Head	Alive	No	No	No	Yes	27.95	No	-	No	-	Untagged	1	multiple	491	> 1 year	M	+	plastic	Internal	Bacteroidetes		False	Untagged	0		25-30	Untagged
AA31382	combi	vic	1115	19	-4	0	17040			157;2019	Pancreas biopt		65	PDAC	Malignant	PDAC	Head	Alive	No	No	No	Yes	27.95	No	-	No	-	Untagged	1	multiple	491	> 1 year	M	+	plastic	Internal	Bacteroidetes		False	Untagged	0		25-30	Untagged
AA31382	combi	vic	1116	8	-15	0	17047			157;2019	Pancreas biopt		65	PDAC	Malignant	PDAC	Head	Alive	No	No	No	Yes	27.95	No	-	No	-	Untagged	1	multiple	491	> 1 year	M	+	plastic	Internal	Bacteroidetes		False	Untagged	0		25-30	Untagged
AA31382	combi	vic	1117	25	2	0	17053			157;2019	Pancreas biopt		65	PDAC	Malignant	PDAC	Head	Alive	No	No	No	Yes	27.95	No	-	No	-	Untagged	1	multiple	491	> 1 year	M	+	plastic	Internal	Bacteroidetes		False	Untagged	0		25-30	Untagged
AA31382	combi	vic	1118	27	4	0	17060			157;2019	Pancreas biopt		65	PDAC	Malignant	PDAC	Head	Alive	No	No	No	Yes	27.95	No	-	No	-	Untagged	1	multiple	491	> 1 year	M	+	plastic	Internal	Bacteroidetes		False	Untagged	0		25-30	Untagged
AA31382	combi	vic	1119	33	10	0	17067			157;2019	Pancreas biopt		65	PDAC	Malignant	PDAC	Head	Alive	No	No	No	Yes	27.95	No	-	No	-	Untagged	1	multiple	491	> 1 year	M	+	plastic	Internal	Bacteroidetes		False	Untagged	0		25-30	Untagged
AA31382	combi	vic	1120	28	4	0	17074			157;2019	Pancreas biopt		65	PDAC	Malignant	PDAC	Head	Alive	No	No	No	Yes	27.95	No	-	No	-	Untagged	1	multiple	491	> 1 year	M	+	plastic	Internal	Bacteroidetes		False	Untagged	0		25-30	Untagged
AA31382	combi	vic	1121	30	7	0	17080			157;2019	Pancreas biopt		65	PDAC	Malignant	PDAC	Head	Alive	No	No	No	Yes	27.95	No	-	No	-	Untagged	1	multiple	491	> 1 year	M	+	plastic	Internal	Bacteroidetes		False	Untagged	0		25-30	Untagged
AA31382	combi	vic	1122	28	5	0	17087			157;2019	Pancreas biopt		65	PDAC	Malignant	PDAC	Head	Alive	No	No	No	Yes	27.95	No	-	No	-	Untagged	1	multiple	491	> 1 year	M	+	plastic	Internal	Bacteroidetes		False	Untagged	0		25-30	Untagged
AA31382	combi	vic	1123	22	-1	0	17094			157;2019	Pancreas biopt		65	PDAC	Malignant	PDAC	Head	Alive	No	No	No	Yes	27.95	No	-	No	-	Untagged	1	multiple	491	> 1 year	M	+	plastic	Internal	Bacteroidetes		False	Untagged	0		25-30	Untagged
AA31382	combi	vic	1124	26	3	0	17100			157;2019	Pancreas biopt		65	PDAC	Malignant	PDAC	Head	Alive	No	No	No	Yes	27.95	No	-	No	-	Untagged	1	multiple	491	> 1 year	M	+	plastic	Internal	Bacteroidetes		False	Untagged	0		25-30	Untagged
AA31382	combi	vic	1125	13	-10	0	17107			157;2019	Pancreas biopt		65	PDAC	Malignant	PDAC	Head	Alive	No	No	No	Yes	27.95	No	-	No	-	Untagged	1	multiple	491	> 1 year	M	+	plastic	Internal	Bacteroidetes		False	Untagged	0		25-30	Untagged
AA31382	combi	vic	1126	31	8	0	17114			157;2019	Pancreas biopt		65	PDAC	Malignant	PDAC	Head	Alive	No	No	No	Yes	27.95	No	-	No	-	Untagged	1	multiple	491	> 1 year	M	+	plastic	Internal	Bacteroidetes		False	Untagged	0		25-30	Untagged
AA31382	combi	vic	1127	8	-15	0	17121			157;2019	Pancreas biopt		65	PDAC	Malignant	PDAC	Head	Alive	No	No	No	Yes	27.95	No	-	No	-	Untagged	1	multiple	491	> 1 year	M	+	plastic	Internal	Bacteroidetes		False	Untagged	0		25-30	Untagged
AA31382	combi	vic	1128	13	-10	0	17127			157;2019	Pancreas biopt		65	PDAC	Malignant	PDAC	Head	Alive	No	No	No	Yes	27.95	No	-	No	-	Untagged	1	multiple	491	> 1 year	M	+	plastic	Internal	Bacteroidetes		False	Untagged	0		25-30	Untagged
AA31382	combi	vic	1129	17	-6	0	17134			157;2019	Pancreas biopt		65	PDAC	Malignant	PDAC	Head	Alive	No	No	No	Yes	27.95	No	-	No	-	Untagged	1	multiple	491	> 1 year	M	+	plastic	Internal	Bacteroidetes		False	Untagged	0		25-30	Untagged
AA31382	combi	vic	1130	22	-1	0	17141			157;2019	Pancreas biopt		65	PDAC	Malignant	PDAC	Head	Alive	No	No	No	Yes	27.95	No	-	No	-	Untagged	1	multiple	491	> 1 year	M	+	plastic	Internal	Bacteroidetes		False	Untagged	0		25-30	Untagged
AA31382	combi	vic	1131	23	0	0	17147			157;2019	Pancreas biopt		65	PDAC	Malignant	PDAC	Head	Alive	No	No	No	Yes	27.95	No	-	No	-	Untagged	1	multiple	491	> 1 year	M	+	plastic	Internal	Bacteroidetes		False	Untagged	0		25-30	Untagged
AA31382	combi	vic	1132	22	-2	0	17154			157;2019	Pancreas biopt		65	PDAC	Malignant	PDAC	Head	Alive	No	No	No	Yes	27.95	No	-	No	-	Untagged	1	multiple	491	> 1 year	M	+	plastic	Internal	Bacteroidetes		False	Untagged	0		25-30	Untagged
AA31382	combi	vic	1133	23	-1	0	17161			157;2019	Pancreas biopt		65	PDAC	Malignant	PDAC	Head	Alive	No	No	No	Yes	27.95	No	-	No	-	Untagged	1	multiple	491	> 1 year	M	+	plastic	Internal	Bacteroidetes		False	Untagged	0		25-30	Untagged
AA31382	combi	vic	1134	24	0	0	17168			157;2019	Pancreas biopt		65	PDAC	Malignant	PDAC	Head	Alive	No	No	No	Yes	27.95	No	-	No	-	Untagged	1	multiple	491	> 1 year	M	+	plastic	Internal	Bacteroidetes		False	Untagged	0		25-30	Untagged
AA31382	combi	vic	1135	28	4	0	17174			157;2019	Pancreas biopt		65	PDAC	Malignant	PDAC	Head	Alive	No	No	No	Yes	27.95	No	-	No	-	Untagged	1	multiple	491	> 1 year	M	+	plastic	Internal	Bacteroidetes		False	Untagged	0		25-30	Untagged
AA31382	combi	vic	1136	26	2	0	17181			157;2019	Pancreas biopt		65	PDAC	Malignant	PDAC	Head	Alive	No	No	No	Yes	27.95	No	-	No	-	Untagged	1	multiple	491	> 1 year	M	+	plastic	Internal	Bacteroidetes		False	Untagged	0		25-30	Untagged
AA31382	combi	vic	1137	24	0	0	17188			157;2019	Pancreas biopt		65	PDAC	Malignant	PDAC	Head	Alive	No	No	No	Yes	27.95	No	-	No	-	Untagged	1	multiple	491	> 1 year	M	+	plastic	Internal	Bacteroidetes		False	Untagged	0		25-30	Untagged
AA31382	combi	vic	1138	17	-7	0	17194			157;2019	Pancreas biopt		65	PDAC	Malignant	PDAC	Head	Alive	No	No	No	Yes	27.95	No	-	No	-	Untagged	1	multiple	491	> 1 year	M	+	plastic	Internal	Bacteroidetes		False	Untagged	0		25-30	Untagged
AA31382	combi	vic	1139	21	-3	0	17201			157;2019	Pancreas biopt		65	PDAC	Malignant	PDAC	Head	Alive	No	No	No	Yes	27.95	No	-	No	-	Untagged	1	multiple	491	> 1 year	M	+	plastic	Internal	Bacteroidetes		False	Untagged	0		25-30	Untagged
AA31382	combi	vic	1140	21	-3	0	17208			157;2019	Pancreas biopt		65	PDAC	Malignant	PDAC	Head	Alive	No	No	No	Yes	27.95	No	-	No	-	Untagged	1	multiple	491	> 1 year	M	+	plastic	Internal	Bacteroidetes		False	Untagged	0		25-30	Untagged
AA31382	combi	vic	1141	18	-6	0	17215			157;2019	Pancreas biopt		65	PDAC	Malignant	PDAC	Head	Alive	No	No	No	Yes	27.95	No	-	No	-	Untagged	1	multiple	491	> 1 year	M	+	plastic	Internal	Bacteroidetes		False	Untagged	0		25-30	Untagged
AA31382	combi	vic	1142	21	-3	0	17221			157;2019	Pancreas biopt		65	PDAC	Malignant	PDAC	Head	Alive	No	No	No	Yes	27.95	No	-	No	-	Untagged	1	multiple	491	> 1 year	M	+	plastic	Internal	Bacteroidetes		False	Untagged	0		25-30	Untagged
AA31382	combi	vic	1143	33	9	0	17228			157;2019	Pancreas biopt		65	PDAC	Malignant	PDAC	Head	Alive	No	No	No	Yes	27.95	No	-	No	-	Untagged	1	multiple	491	> 1 year	M	+	plastic	Internal	Bacteroidetes		False	Untagged	0		25-30	Untagged
AA31382	combi	vic	1144	18	-6	0	17235			157;2019	Pancreas biopt		65	PDAC	Malignant	PDAC	Head	Alive	No	No	No	Yes	27.95	No	-	No	-	Untagged	1	multiple	491	> 1 year	M	+	plastic	Internal	Bacteroidetes		False	Untagged	0		25-30	Untagged
AA31382	combi	vic	1145	15	-9	0	17242			157;2019	Pancreas biopt		65	PDAC	Malignant	PDAC	Head	Alive	No	No	No	Yes	27.95	No	-	No	-	Untagged	1	multiple	491	> 1 year	M	+	plastic	Internal	Bacteroidetes		False	Untagged	0		25-30	Untagged
AA31382	combi	vic	1146	31	7	0	17248			157;2019	Pancreas biopt		65	PDAC	Malignant	PDAC	Head	Alive	No	No	No	Yes	27.95	No	-	No	-	Untagged	1	multiple	491	> 1 year	M	+	plastic	Internal	Bacteroidetes		False	Untagged	0		25-30	Untagged
AA31382	combi	vic	1147	34	10	0	17255			157;2019	Pancreas biopt		65	PDAC	Malignant	PDAC	Head	Alive	No	No	No	Yes	27.95	No	-	No	-	Untagged	1	multiple	491	> 1 year	M	+	plastic	Internal	Bacteroidetes		False	Untagged	0		25-30	Untagged
AA31382	combi	vic	1148	16	-8	0	17262			157;2019	Pancreas biopt		65	PDAC	Malignant	PDAC	Head	Alive	No	No	No	Yes	27.95	No	-	No	-	Untagged	1	multiple	491	> 1 year	M	+	plastic	Internal	Bacteroidetes		False	Untagged	0		25-30	Untagged
AA31382	combi	vic	1149	17	-7	0	17268			157;2019	Pancreas biopt		65	PDAC	Malignant	PDAC	Head	Alive	No	No	No	Yes	27.95	No	-	No	-	Untagged	1	multiple	491	> 1 year	M	+	plastic	Internal	Bacteroidetes		False	Untagged	0		25-30	Untagged
AA31382	combi	vic	1150	29	6	0	17275			157;2019	Pancreas biopt		65	PDAC	Malignant	PDAC	Head	Alive	No	No	No	Yes	27.95	No	-	No	-	Untagged	1	multiple	491	> 1 year	M	+	plastic	Internal	Bacteroidetes		False	Untagged	0		25-30	Untagged
AA31382	combi	vic	1151	22	-1	0	17281			157;2019	Pancreas biopt		65	PDAC	Malignant	PDAC	Head	Alive	No	No	No	Yes	27.95	No	-	No	-	Untagged	1	multiple	491	> 1 year	M	+	plastic	Internal	Bacteroidetes		False	Untagged	0		25-30	Untagged
AA31382	combi	vic	1152	25	2	0	17287			157;2019	Pancreas biopt		65	PDAC	Malignant	PDAC	Head	Alive	No	No	No	Yes	27.95	No	-	No	-	Untagged	1	multiple	491	> 1 year	M	+	plastic	Internal	Bacteroidetes		False	Untagged	0		25-30	Untagged
AA31382	combi	vic	1153	27	4	0	17293			157;2019	Pancreas biopt		65	PDAC	Malignant	PDAC	Head	Alive	No	No	No	Yes	27.95	No	-	No	-	Untagged	1	multiple	491	> 1 year	M	+	plastic	Internal	Bacteroidetes		False	Untagged	0		25-30	Untagged
AA31382	combi	vic	1154	16	-8	0	17299			157;2019	Pancreas biopt		65	PDAC	Malignant	PDAC	Head	Alive	No	No	No	Yes	27.95	No	-	No	-	Untagged	1	multiple	491	> 1 year	M	+	plastic	Internal	Bacteroidetes		False	Untagged	0		25-30	Untagged
AA31382	combi	vic	1155	26	2	0	17305			157;2019	Pancreas biopt		65	PDAC	Malignant	PDAC	Head	Alive	No	No	No	Yes	27.95	No	-	No	-	Untagged	1	multiple	491	> 1 year	M	+	plastic	Internal	Bacteroidetes		False	Untagged	0		25-30	Untagged
AA31382	combi	vic	1156	28	4	0	17311			157;2019	Pancreas biopt		65	PDAC	Malignant	PDAC	Head	Alive	No	No	No	Yes	27.95	No	-	No	-	Untagged	1	multiple	491	> 1 year	M	+	plastic	Internal	Bacteroidetes		False	Untagged	0		25-30	Untagged
AA31382	combi	vic	1157	19	-5	0	17317			157;2019	Pancreas biopt		65	PDAC	Malignant	PDAC	Head	Alive	No	No	No	Yes	27.95	No	-	No	-	Untagged	1	multiple	491	> 1 year	M	+	plastic	Internal	Bacteroidetes		False	Untagged	0		25-30	Untagged
AA31382	combi	vic	1158	16	-8	0	17323			157;2019	Pancreas biopt		65	PDAC	Malignant	PDAC	Head	Alive	No	No	No	Yes	27.95	No	-	No	-	Untagged	1	multiple	491	> 1 year	M	+	plastic	Internal	Bacteroidetes		False	Untagged	0		25-30	Untagged
AA31382	combi	vic	1159	27	3	0	17329			157;2019	Pancreas biopt		65	PDAC	Malignant	PDAC	Head	Alive	No	No	No	Yes	27.95	No	-	No	-	Untagged	1	multiple	491	> 1 year	M	+	plastic	Internal	Bacteroidetes		False	Untagged	0		25-30	Untagged
AA31382	combi	vic	1160	15	-9	0	17335			157;2019	Pancreas biopt		65	PDAC	Malignant	PDAC	Head	Alive	No	No	No	Yes	27.95	No	-	No	-	Untagged	1	multiple	491	> 1 year	M	+	plastic	Internal	Bacteroidetes		False	Untagged	0		25-30	Untagged
AA31382	combi	vic	1161	36	12	0	17341			157;2019	Pancreas biopt		65	PDAC	Malignant	PDAC	Head	Alive	No	No	No	Yes	27.95	No	-	No	-	Untagged	1	multiple	491	> 1 year	M	+	plastic	Internal	Bacteroidetes		False	Untagged	0		25-30	Untagged
AA31382	combi	vic	1162	29	5	0	17347			157;2019	Pancreas biopt		65	PDAC	Malignant	PDAC	Head	Alive	No	No	No	Yes	27.95	No	-	No	-	Untagged	1	multiple	491	> 1 year	M	+	plastic	Internal	Bacteroidetes		False	Untagged	0		25-30	Untagged
AA31382	combi	vic	1163	19	-5	0	17353			157;2019	Pancreas biopt		65	PDAC	Malignant	PDAC	Head	Alive	No	No	No	Yes	27.95	No	-	No	-	Untagged	1	multiple	491	> 1 year	M	+	plastic	Internal	Bacteroidetes		False	Untagged	0		25-30	Untagged
AA31382	combi	vic	1164	19	-5	0	17358			157;2019	Pancreas biopt		65	PDAC	Malignant	PDAC	Head	Alive	No	No	No	Yes	27.95	No	-	No	-	Untagged	1	multiple	491	> 1 year	M	+	plastic	Internal	Bacteroidetes		False	Untagged	0		25-30	Untagged
AA31382	combi	vic	1165	21	-3	0	17364			157;2019	Pancreas biopt		65	PDAC	Malignant	PDAC	Head	Alive	No	No	No	Yes	27.95	No	-	No	-	Untagged	1	multiple	491	> 1 year	M	+	plastic	Internal	Bacteroidetes		False	Untagged	0		25-30	Untagged
AA31382	combi	vic	1166	13	-11	0	17370			157;2019	Pancreas biopt		65	PDAC	Malignant	PDAC	Head	Alive	No	No	No	Yes	27.95	No	-	No	-	Untagged	1	multiple	491	> 1 year	M	+	plastic	Internal	Bacteroidetes		False	Untagged	0		25-30	Untagged
AA31382	combi	vic	1167	25	1	0	17376			157;2019	Pancreas biopt		65	PDAC	Malignant	PDAC	Head	Alive	No	No	No	Yes	27.95	No	-	No	-	Untagged	1	multiple	491	> 1 year	M	+	plastic	Internal	Bacteroidetes		False	Untagged	0		25-30	Untagged
AA31382	combi	vic	1168	30	6	0	17382			157;2019	Pancreas biopt		65	PDAC	Malignant	PDAC	Head	Alive	No	No	No	Yes	27.95	No	-	No	-	Untagged	1	multiple	491	> 1 year	M	+	plastic	Internal	Bacteroidetes		False	Untagged	0		25-30	Untagged
AA31382	combi	vic	1169	21	-3	0	17388			157;2019	Pancreas biopt		65	PDAC	Malignant	PDAC	Head	Alive	No	No	No	Yes	27.95	No	-	No	-	Untagged	1	multiple	491	> 1 year	M	+	plastic	Internal	Bacteroidetes		False	Untagged	0		25-30	Untagged
AA31382	combi	vic	1170	29	5	0	17394			157;2019	Pancreas biopt		65	PDAC	Malignant	PDAC	Head	Alive	No	No	No	Yes	27.95	No	-	No	-	Untagged	1	multiple	491	> 1 year	M	+	plastic	Internal	Bacteroidetes		False	Untagged	0		25-30	Untagged
AA31382	combi	vic	1171	23	-1	0	17400			157;2019	Pancreas biopt		65	PDAC	Malignant	PDAC	Head	Alive	No	No	No	Yes	27.95	No	-	No	-	Untagged	1	multiple	491	> 1 year	M	+	plastic	Internal	Bacteroidetes		False	Untagged	0		25-30	Untagged
AA31382	combi	vic	1172	19	-5	0	17406			157;2019	Pancreas biopt		65	PDAC	Malignant	PDAC	Head	Alive	No	No	No	Yes	27.95	No	-	No	-	Untagged	1	multiple	491	> 1 year	M	+	plastic	Internal	Bacteroidetes		False	Untagged	0		25-30	Untagged
AA31382	combi	vic	1173	26	3	0	17412			157;2019	Pancreas biopt		65	PDAC	Malignant	PDAC	Head	Alive	No	No	No	Yes	27.95	No	-	No	-	Untagged	1	multiple	491	> 1 year	M	+	plastic	Internal	Bacteroidetes		False	Untagged	0		25-30	Untagged
AA31382	combi	vic	1174	12	-12	0	17418			157;2019	Pancreas biopt		65	PDAC	Malignant	PDAC	Head	Alive	No	No	No	Yes	27.95	No	-	No	-	Untagged	1	multiple	491	> 1 year	M	+	plastic	Internal	Bacteroidetes		False	Untagged	0		25-30	Untagged
AA31382	combi	vic	1175	29	5	0	17424			157;2019	Pancreas biopt		65	PDAC	Malignant	PDAC	Head	Alive	No	No	No	Yes	27.95	No	-	No	-	Untagged	1	multiple	491	> 1 year	M	+	plastic	Internal	Bacteroidetes		False	Untagged	0		25-30	Untagged
AA31382	combi	vic	1176	18	-6	0	17429			157;2019	Pancreas biopt		65	PDAC	Malignant	PDAC	Head	Alive	No	No	No	Yes	27.95	No	-	No	-	Untagged	1	multiple	491	> 1 year	M	+	plastic	Internal	Bacteroidetes		False	Untagged	0		25-30	Untagged
AA31382	combi	vic	1177	13	-10	0	17435			157;2019	Pancreas biopt		65	PDAC	Malignant	PDAC	Head	Alive	No	No	No	Yes	27.95	No	-	No	-	Untagged	1	multiple	491	> 1 year	M	+	plastic	Internal	Bacteroidetes		False	Untagged	0		25-30	Untagged
AA31382	combi	vic	1178	20	-3	0	17441			157;2019	Pancreas biopt		65	PDAC	Malignant	PDAC	Head	Alive	No	No	No	Yes	27.95	No	-	No	-	Untagged	1	multiple	491	> 1 year	M	+	plastic	Internal	Bacteroidetes		False	Untagged	0		25-30	Untagged
AA31382	combi	vic	1179	16	-7	0	17447			157;2019	Pancreas biopt		65	PDAC	Malignant	PDAC	Head	Alive	No	No	No	Yes	27.95	No	-	No	-	Untagged	1	multiple	491	> 1 year	M	+	plastic	Internal	Bacteroidetes		False	Untagged	0		25-30	Untagged
AA31382	combi	vic	1180	24	1	0	17453			157;2019	Pancreas biopt		65	PDAC	Malignant	PDAC	Head	Alive	No	No	No	Yes	27.95	No	-	No	-	Untagged	1	multiple	491	> 1 year	M	+	plastic	Internal	Bacteroidetes		False	Untagged	0		25-30	Untagged
AA31382	combi	vic	1181	22	-1	0	17459			157;2019	Pancreas biopt		65	PDAC	Malignant	PDAC	Head	Alive	No	No	No	Yes	27.95	No	-	No	-	Untagged	1	multiple	491	> 1 year	M	+	plastic	Internal	Bacteroidetes		False	Untagged	0		25-30	Untagged
AA31382	combi	vic	1182	37	14	0	17465			157;2019	Pancreas biopt		65	PDAC	Malignant	PDAC	Head	Alive	No	No	No	Yes	27.95	No	-	No	-	Untagged	1	multiple	491	> 1 year	M	+	plastic	Internal	Bacteroidetes		False	Untagged	0		25-30	Untagged
AA31382	combi	vic	1183	17	-6	0	17471			157;2019	Pancreas biopt		65	PDAC	Malignant	PDAC	Head	Alive	No	No	No	Yes	27.95	No	-	No	-	Untagged	1	multiple	491	> 1 year	M	+	plastic	Internal	Bacteroidetes		False	Untagged	0		25-30	Untagged
AA31382	combi	vic	1184	22	-1	0	17477			157;2019	Pancreas biopt		65	PDAC	Malignant	PDAC	Head	Alive	No	No	No	Yes	27.95	No	-	No	-	Untagged	1	multiple	491	> 1 year	M	+	plastic	Internal	Bacteroidetes		False	Untagged	0		25-30	Untagged
AA31382	combi	vic	1185	28	4	0	17483			157;2019	Pancreas biopt		65	PDAC	Malignant	PDAC	Head	Alive	No	No	No	Yes	27.95	No	-	No	-	Untagged	1	multiple	491	> 1 year	M	+	plastic	Internal	Bacteroidetes		False	Untagged	0		25-30	Untagged
AA31382	combi	vic	1186	30	6	0	17489			157;2019	Pancreas biopt		65	PDAC	Malignant	PDAC	Head	Alive	No	No	No	Yes	27.95	No	-	No	-	Untagged	1	multiple	491	> 1 year	M	+	plastic	Internal	Bacteroidetes		False	Untagged	0		25-30	Untagged
AA31382	combi	vic	1187	19	-4	0	17495			157;2019	Pancreas biopt		65	PDAC	Malignant	PDAC	Head	Alive	No	No	No	Yes	27.95	No	-	No	-	Untagged	1	multiple	491	> 1 year	M	+	plastic	Internal	Bacteroidetes		False	Untagged	0		25-30	Untagged
AA31382	combi	vic	1188	26	3	0	17500			157;2019	Pancreas biopt		65	PDAC	Malignant	PDAC	Head	Alive	No	No	No	Yes	27.95	No	-	No	-	Untagged	1	multiple	491	> 1 year	M	+	plastic	Internal	Bacteroidetes		False	Untagged	0		25-30	Untagged
AA31382	combi	vic	1189	24	1	0	17506			157;2019	Pancreas biopt		65	PDAC	Malignant	PDAC	Head	Alive	No	No	No	Yes	27.95	No	-	No	-	Untagged	1	multiple	491	> 1 year	M	+	plastic	Internal	Bacteroidetes		False	Untagged	0		25-30	Untagged
AA31382	combi	vic	1190	15	-9	0	17512			157;2019	Pancreas biopt		65	PDAC	Malignant	PDAC	Head	Alive	No	No	No	Yes	27.95	No	-	No	-	Untagged	1	multiple	491	> 1 year	M	+	plastic	Internal	Bacteroidetes		False	Untagged	0		25-30	Untagged
AA31382	combi	vic	1191	18	-6	0	17518			157;2019	Pancreas biopt		65	PDAC	Malignant	PDAC	Head	Alive	No	No	No	Yes	27.95	No	-	No	-	Untagged	1	multiple	491	> 1 year	M	+	plastic	Internal	Bacteroidetes		False	Untagged	0		25-30	Untagged
AA31382	combi	vic	1192	22	-2	0	17524			157;2019	Pancreas biopt		65	PDAC	Malignant	PDAC	Head	Alive	No	No	No	Yes	27.95	No	-	No	-	Untagged	1	multiple	491	> 1 year	M	+	plastic	Internal	Bacteroidetes		False	Untagged	0		25-30	Untagged
AA31382	combi	vic	1193	27	3	0	17530			157;2019	Pancreas biopt		65	PDAC	Malignant	PDAC	Head	Alive	No	No	No	Yes	27.95	No	-	No	-	Untagged	1	multiple	491	> 1 year	M	+	plastic	Internal	Bacteroidetes		False	Untagged	0		25-30	Untagged
AA31382	combi	vic	1194	19	-5	0	17536			157;2019	Pancreas biopt		65	PDAC	Malignant	PDAC	Head	Alive	No	No	No	Yes	27.95	No	-	No	-	Untagged	1	multiple	491	> 1 year	M	+	plastic	Internal	Bacteroidetes		False	Untagged	0		25-30	Untagged
AA31382	combi	vic	1195	19	-5	0	17542			157;2019	Pancreas biopt		65	PDAC	Malignant	PDAC	Head	Alive	No	No	No	Yes	27.95	No	-	No	-	Untagged	1	multiple	491	> 1 year	M	+	plastic	Internal	Bacteroidetes		False	Untagged	0		25-30	Untagged
AA31382	combi	vic	1196	17	-7	0	17548			157;2019	Pancreas biopt		65	PDAC	Malignant	PDAC	Head	Alive	No	No	No	Yes	27.95	No	-	No	-	Untagged	1	multiple	491	> 1 year	M	+	plastic	Internal	Bacteroidetes		False	Untagged	0		25-30	Untagged
AA31382	combi	vic	1197	21	-3	0	17554			157;2019	Pancreas biopt		65	PDAC	Malignant	PDAC	Head	Alive	No	No	No	Yes	27.95	No	-	No	-	Untagged	1	multiple	491	> 1 year	M	+	plastic	Internal	Bacteroidetes		False	Untagged	0		25-30	Untagged
AA31382	combi	vic	1198	34	10	0	17560			157;2019	Pancreas biopt		65	PDAC	Malignant	PDAC	Head	Alive	No	No	No	Yes	27.95	No	-	No	-	Untagged	1	multiple	491	> 1 year	M	+	plastic	Internal	Bacteroidetes		False	Untagged	0		25-30	Untagged
AA31382	combi	vic	1199	21	-2	0	17566			157;2019	Pancreas biopt		65	PDAC	Malignant	PDAC	Head	Alive	No	No	No	Yes	27.95	No	-	No	-	Untagged	1	multiple	491	> 1 year	M	+	plastic	Internal	Bacteroidetes		False	Untagged	0		25-30	Untagged
AA31382	combi	vic	1200	31	8	0	17572			157;2019	Pancreas biopt		65	PDAC	Malignant	PDAC	Head	Alive	No	No	No	Yes	27.95	No	-	No	-	Untagged	1	multiple	491	> 1 year	M	+	plastic	Internal	Bacteroidetes		False	Untagged	0		25-30	Untagged
AA31382	combi	vic	1201	23	0	0	17577			157;2019	Pancreas biopt		65	PDAC	Malignant	PDAC	Head	Alive	No	No	No	Yes	27.95	No	-	No	-	Untagged	1	multiple	491	> 1 year	M	+	plastic	Internal	Bacteroidetes		False	Untagged	0		25-30	Untagged
AA31382	combi	vic	1202	9	-14	0	17582			157;2019	Pancreas biopt		65	PDAC	Malignant	PDAC	Head	Alive	No	No	No	Yes	27.95	No	-	No	-	Untagged	1	multiple	491	> 1 year	M	+	plastic	Internal	Bacteroidetes		False	Untagged	0		25-30	Untagged
AA31382	combi	vic	1203	20	-4	0	17587			157;2019	Pancreas biopt		65	PDAC	Malignant	PDAC	Head	Alive	No	No	No	Yes	27.95	No	-	No	-	Untagged	1	multiple	491	> 1 year	M	+	plastic	Internal	Bacteroidetes		False	Untagged	0		25-30	Untagged
AA31382	combi	vic	1204	17	-7	0	17593			157;2019	Pancreas biopt		65	PDAC	Malignant	PDAC	Head	Alive	No	No	No	Yes	27.95	No	-	No	-	Untagged	1	multiple	491	> 1 year	M	+	plastic	Internal	Bacteroidetes		False	Untagged	0		25-30	Untagged
AA31382	combi	vic	1205	24	1	0	17598			157;2019	Pancreas biopt		65	PDAC	Malignant	PDAC	Head	Alive	No	No	No	Yes	27.95	No	-	No	-	Untagged	1	multiple	491	> 1 year	M	+	plastic	Internal	Bacteroidetes		False	Untagged	0		25-30	Untagged
AA31382	combi	vic	1206	34	10	0	17603			157;2019	Pancreas biopt		65	PDAC	Malignant	PDAC	Head	Alive	No	No	No	Yes	27.95	No	-	No	-	Untagged	1	multiple	491	> 1 year	M	+	plastic	Internal	Bacteroidetes		False	Untagged	0		25-30	Untagged
AA31382	combi	vic	1207	27	3	0	17608			157;2019	Pancreas biopt		65	PDAC	Malignant	PDAC	Head	Alive	No	No	No	Yes	27.95	No	-	No	-	Untagged	1	multiple	491	> 1 year	M	+	plastic	Internal	Bacteroidetes		False	Untagged	0		25-30	Untagged
AA31382	combi	vic	1208	24	0	0	17613			157;2019	Pancreas biopt		65	PDAC	Malignant	PDAC	Head	Alive	No	No	No	Yes	27.95	No	-	No	-	Untagged	1	multiple	491	> 1 year	M	+	plastic	Internal	Bacteroidetes		False	Untagged	0		25-30	Untagged
AA31382	combi	vic	1209	22	-2	0	17618			157;2019	Pancreas biopt		65	PDAC	Malignant	PDAC	Head	Alive	No	No	No	Yes	27.95	No	-	No	-	Untagged	1	multiple	491	> 1 year	M	+	plastic	Internal	Bacteroidetes		False	Untagged	0		25-30	Untagged
AA31382	combi	vic	1210	38	14	0	17624			157;2019	Pancreas biopt		65	PDAC	Malignant	PDAC	Head	Alive	No	No	No	Yes	27.95	No	-	No	-	Untagged	1	multiple	491	> 1 year	M	+	plastic	Internal	Bacteroidetes		False	Untagged	0		25-30	Untagged
AA31382	combi	vic	1211	31	7	0	17629			157;2019	Pancreas biopt		65	PDAC	Malignant	PDAC	Head	Alive	No	No	No	Yes	27.95	No	-	No	-	Untagged	1	multiple	491	> 1 year	M	+	plastic	Internal	Bacteroidetes		False	Untagged	0		25-30	Untagged
AA31382	combi	vic	1212	39	15	0	17634			157;2019	Pancreas biopt		65	PDAC	Malignant	PDAC	Head	Alive	No	No	No	Yes	27.95	No	-	No	-	Untagged	1	multiple	491	> 1 year	M	+	plastic	Internal	Bacteroidetes		False	Untagged	0		25-30	Untagged
AA31382	combi	vic	1213	41	16	0	17639			157;2019	Pancreas biopt		65	PDAC	Malignant	PDAC	Head	Alive	No	No	No	Yes	27.95	No	-	No	-	Untagged	1	multiple	491	> 1 year	M	+	plastic	Internal	Bacteroidetes		False	Untagged	0		25-30	Untagged
AA31382	combi	vic	1214	20	-5	0	17644			157;2019	Pancreas biopt		65	PDAC	Malignant	PDAC	Head	Alive	No	No	No	Yes	27.95	No	-	No	-	Untagged	1	multiple	491	> 1 year	M	+	plastic	Internal	Bacteroidetes		False	Untagged	0		25-30	Untagged
AA31382	combi	vic	1215	17	-8	0	17649			157;2019	Pancreas biopt		65	PDAC	Malignant	PDAC	Head	Alive	No	No	No	Yes	27.95	No	-	No	-	Untagged	1	multiple	491	> 1 year	M	+	plastic	Internal	Bacteroidetes		False	Untagged	0		25-30	Untagged
AA31382	combi	vic	1216	23	-2	0	17654			157;2019	Pancreas biopt		65	PDAC	Malignant	PDAC	Head	Alive	No	No	No	Yes	27.95	No	-	No	-	Untagged	1	multiple	491	> 1 year	M	+	plastic	Internal	Bacteroidetes		False	Untagged	0		25-30	Untagged
AA31382	combi	vic	1217	23	-2	0	17660			157;2019	Pancreas biopt		65	PDAC	Malignant	PDAC	Head	Alive	No	No	No	Yes	27.95	No	-	No	-	Untagged	1	multiple	491	> 1 year	M	+	plastic	Internal	Bacteroidetes		False	Untagged	0		25-30	Untagged
AA31382	combi	vic	1218	18	-7	0	17665			157;2019	Pancreas biopt		65	PDAC	Malignant	PDAC	Head	Alive	No	No	No	Yes	27.95	No	-	No	-	Untagged	1	multiple	491	> 1 year	M	+	plastic	Internal	Bacteroidetes		False	Untagged	0		25-30	Untagged
AA31382	combi	vic	1219	18	-7	0	17670			157;2019	Pancreas biopt		65	PDAC	Malignant	PDAC	Head	Alive	No	No	No	Yes	27.95	No	-	No	-	Untagged	1	multiple	491	> 1 year	M	+	plastic	Internal	Bacteroidetes		False	Untagged	0		25-30	Untagged
AA31382	combi	vic	1220	20	-5	0	17675			157;2019	Pancreas biopt		65	PDAC	Malignant	PDAC	Head	Alive	No	No	No	Yes	27.95	No	-	No	-	Untagged	1	multiple	491	> 1 year	M	+	plastic	Internal	Bacteroidetes		False	Untagged	0		25-30	Untagged
AA31382	combi	vic	1221	23	-2	0	17680			157;2019	Pancreas biopt		65	PDAC	Malignant	PDAC	Head	Alive	No	No	No	Yes	27.95	No	-	No	-	Untagged	1	multiple	491	> 1 year	M	+	plastic	Internal	Bacteroidetes		False	Untagged	0		25-30	Untagged
AA31382	combi	vic	1222	25	0	0	17685			157;2019	Pancreas biopt		65	PDAC	Malignant	PDAC	Head	Alive	No	No	No	Yes	27.95	No	-	No	-	Untagged	1	multiple	491	> 1 year	M	+	plastic	Internal	Bacteroidetes		False	Untagged	0		25-30	Untagged
AA31382	combi	vic	1223	26	1	0	17691			157;2019	Pancreas biopt		65	PDAC	Malignant	PDAC	Head	Alive	No	No	No	Yes	27.95	No	-	No	-	Untagged	1	multiple	491	> 1 year	M	+	plastic	Internal	Bacteroidetes		False	Untagged	0		25-30	Untagged
AA31382	combi	vic	1224	20	-5	0	17696			157;2019	Pancreas biopt		65	PDAC	Malignant	PDAC	Head	Alive	No	No	No	Yes	27.95	No	-	No	-	Untagged	1	multiple	491	> 1 year	M	+	plastic	Internal	Bacteroidetes		False	Untagged	0		25-30	Untagged
AA31382	combi	vic	1225	29	4	0	17701			157;2019	Pancreas biopt		65	PDAC	Malignant	PDAC	Head	Alive	No	No	No	Yes	27.95	No	-	No	-	Untagged	1	multiple	491	> 1 year	M	+	plastic	Internal	Bacteroidetes		False	Untagged	0		25-30	Untagged
AA31382	combi	vic	1226	22	-3	0	17706			157;2019	Pancreas biopt		65	PDAC	Malignant	PDAC	Head	Alive	No	No	No	Yes	27.95	No	-	No	-	Untagged	1	multiple	491	> 1 year	M	+	plastic	Internal	Bacteroidetes		False	Untagged	0		25-30	Untagged
AA31382	combi	vic	1227	22	-3	0	17711			157;2019	Pancreas biopt		65	PDAC	Malignant	PDAC	Head	Alive	No	No	No	Yes	27.95	No	-	No	-	Untagged	1	multiple	491	> 1 year	M	+	plastic	Internal	Bacteroidetes		False	Untagged	0		25-30	Untagged
AA31382	combi	vic	1228	25	0	0	17716			157;2019	Pancreas biopt		65	PDAC	Malignant	PDAC	Head	Alive	No	No	No	Yes	27.95	No	-	No	-	Untagged	1	multiple	491	> 1 year	M	+	plastic	Internal	Bacteroidetes		False	Untagged	0		25-30	Untagged
AA31382	combi	vic	1229	21	-4	0	17722			157;2019	Pancreas biopt		65	PDAC	Malignant	PDAC	Head	Alive	No	No	No	Yes	27.95	No	-	No	-	Untagged	1	multiple	491	> 1 year	M	+	plastic	Internal	Bacteroidetes		False	Untagged	0		25-30	Untagged
AA31382	combi	vic	1230	23	-2	0	17727			157;2019	Pancreas biopt		65	PDAC	Malignant	PDAC	Head	Alive	No	No	No	Yes	27.95	No	-	No	-	Untagged	1	multiple	491	> 1 year	M	+	plastic	Internal	Bacteroidetes		False	Untagged	0		25-30	Untagged
AA31382	combi	vic	1231	34	9	0	17732			157;2019	Pancreas biopt		65	PDAC	Malignant	PDAC	Head	Alive	No	No	No	Yes	27.95	No	-	No	-	Untagged	1	multiple	491	> 1 year	M	+	plastic	Internal	Bacteroidetes		False	Untagged	0		25-30	Untagged
AA31382	combi	vic	1232	25	0	0	17737			157;2019	Pancreas biopt		65	PDAC	Malignant	PDAC	Head	Alive	No	No	No	Yes	27.95	No	-	No	-	Untagged	1	multiple	491	> 1 year	M	+	plastic	Internal	Bacteroidetes		False	Untagged	0		25-30	Untagged
AA31382	combi	vic	1233	21	-4	0	17742			157;2019	Pancreas biopt		65	PDAC	Malignant	PDAC	Head	Alive	No	No	No	Yes	27.95	No	-	No	-	Untagged	1	multiple	491	> 1 year	M	+	plastic	Internal	Bacteroidetes		False	Untagged	0		25-30	Untagged
AA31382	combi	vic	1234	28	3	0	17747			157;2019	Pancreas biopt		65	PDAC	Malignant	PDAC	Head	Alive	No	No	No	Yes	27.95	No	-	No	-	Untagged	1	multiple	491	> 1 year	M	+	plastic	Internal	Bacteroidetes		False	Untagged	0		25-30	Untagged
AA31382	combi	vic	1235	43	18	0	17753			157;2019	Pancreas biopt		65	PDAC	Malignant	PDAC	Head	Alive	No	No	No	Yes	27.95	No	-	No	-	Untagged	1	multiple	491	> 1 year	M	+	plastic	Internal	Bacteroidetes		False	Untagged	0		25-30	Untagged
AA31382	combi	vic	1236	38	12	0	17758			157;2019	Pancreas biopt		65	PDAC	Malignant	PDAC	Head	Alive	No	No	No	Yes	27.95	No	-	No	-	Untagged	1	multiple	491	> 1 year	M	+	plastic	Internal	Bacteroidetes		False	Untagged	0		25-30	Untagged
AA31382	combi	vic	1237	30	4	0	17763			157;2019	Pancreas biopt		65	PDAC	Malignant	PDAC	Head	Alive	No	No	No	Yes	27.95	No	-	No	-	Untagged	1	multiple	491	> 1 year	M	+	plastic	Internal	Bacteroidetes		False	Untagged	0		25-30	Untagged
AA31382	combi	vic	1238	34	8	0	17768			157;2019	Pancreas biopt		65	PDAC	Malignant	PDAC	Head	Alive	No	No	No	Yes	27.95	No	-	No	-	Untagged	1	multiple	491	> 1 year	M	+	plastic	Internal	Bacteroidetes		False	Untagged	0		25-30	Untagged
AA31382	combi	vic	1239	20	-6	0	17773			157;2019	Pancreas biopt		65	PDAC	Malignant	PDAC	Head	Alive	No	No	No	Yes	27.95	No	-	No	-	Untagged	1	multiple	491	> 1 year	M	+	plastic	Internal	Bacteroidetes		False	Untagged	0		25-30	Untagged
AA31382	combi	vic	1240	22	-4	0	17778			157;2019	Pancreas biopt		65	PDAC	Malignant	PDAC	Head	Alive	No	No	No	Yes	27.95	No	-	No	-	Untagged	1	multiple	491	> 1 year	M	+	plastic	Internal	Bacteroidetes		False	Untagged	0		25-30	Untagged
AA31382	combi	vic	1241	32	6	0	17783			157;2019	Pancreas biopt		65	PDAC	Malignant	PDAC	Head	Alive	No	No	No	Yes	27.95	No	-	No	-	Untagged	1	multiple	491	> 1 year	M	+	plastic	Internal	Bacteroidetes		False	Untagged	0		25-30	Untagged
AA31382	combi	vic	1242	22	-4	0	17789			157;2019	Pancreas biopt		65	PDAC	Malignant	PDAC	Head	Alive	No	No	No	Yes	27.95	No	-	No	-	Untagged	1	multiple	491	> 1 year	M	+	plastic	Internal	Bacteroidetes		False	Untagged	0		25-30	Untagged
AA31382	combi	vic	1243	25	-1	0	17794			157;2019	Pancreas biopt		65	PDAC	Malignant	PDAC	Head	Alive	No	No	No	Yes	27.95	No	-	No	-	Untagged	1	multiple	491	> 1 year	M	+	plastic	Internal	Bacteroidetes		False	Untagged	0		25-30	Untagged
AA31382	combi	vic	1244	40	14	0	17799			157;2019	Pancreas biopt		65	PDAC	Malignant	PDAC	Head	Alive	No	No	No	Yes	27.95	No	-	No	-	Untagged	1	multiple	491	> 1 year	M	+	plastic	Internal	Bacteroidetes		False	Untagged	0		25-30	Untagged
AA31382	combi	vic	1245	28	2	0	17804			157;2019	Pancreas biopt		65	PDAC	Malignant	PDAC	Head	Alive	No	No	No	Yes	27.95	No	-	No	-	Untagged	1	multiple	491	> 1 year	M	+	plastic	Internal	Bacteroidetes		False	Untagged	0		25-30	Untagged
AA31382	combi	vic	1246	29	3	0	17809			157;2019	Pancreas biopt		65	PDAC	Malignant	PDAC	Head	Alive	No	No	No	Yes	27.95	No	-	No	-	Untagged	1	multiple	491	> 1 year	M	+	plastic	Internal	Bacteroidetes		False	Untagged	0		25-30	Untagged
AA31382	combi	vic	1247	22	-3	0	17814			157;2019	Pancreas biopt		65	PDAC	Malignant	PDAC	Head	Alive	No	No	No	Yes	27.95	No	-	No	-	Untagged	1	multiple	491	> 1 year	M	+	plastic	Internal	Bacteroidetes		False	Untagged	0		25-30	Untagged
AA31382	combi	vic	1248	27	2	0	17820			157;2019	Pancreas biopt		65	PDAC	Malignant	PDAC	Head	Alive	No	No	No	Yes	27.95	No	-	No	-	Untagged	1	multiple	491	> 1 year	M	+	plastic	Internal	Bacteroidetes		False	Untagged	0		25-30	Untagged
AA31382	combi	vic	1249	23	-2	0	17825			157;2019	Pancreas biopt		65	PDAC	Malignant	PDAC	Head	Alive	No	No	No	Yes	27.95	No	-	No	-	Untagged	1	multiple	491	> 1 year	M	+	plastic	Internal	Bacteroidetes		False	Untagged	0		25-30	Untagged
AA31382	combi	vic	1250	22	-3	0	17830			157;2019	Pancreas biopt		65	PDAC	Malignant	PDAC	Head	Alive	No	No	No	Yes	27.95	No	-	No	-	Untagged	1	multiple	491	> 1 year	M	+	plastic	Internal	Bacteroidetes		False	Untagged	0		25-30	Untagged
AA31382	combi	vic	1251	30	5	0	17835			157;2019	Pancreas biopt		65	PDAC	Malignant	PDAC	Head	Alive	No	No	No	Yes	27.95	No	-	No	-	Untagged	1	multiple	491	> 1 year	M	+	plastic	Internal	Bacteroidetes		False	Untagged	0		25-30	Untagged
AA31382	combi	vic	1252	33	7	0	17839			157;2019	Pancreas biopt		65	PDAC	Malignant	PDAC	Head	Alive	No	No	No	Yes	27.95	No	-	No	-	Untagged	1	multiple	491	> 1 year	M	+	plastic	Internal	Bacteroidetes		False	Untagged	0		25-30	Untagged
AA31382	combi	vic	1253	16	-10	0	17843			157;2019	Pancreas biopt		65	PDAC	Malignant	PDAC	Head	Alive	No	No	No	Yes	27.95	No	-	No	-	Untagged	1	multiple	491	> 1 year	M	+	plastic	Internal	Bacteroidetes		False	Untagged	0		25-30	Untagged
AA31382	combi	vic	1254	30	4	0	17848			157;2019	Pancreas biopt		65	PDAC	Malignant	PDAC	Head	Alive	No	No	No	Yes	27.95	No	-	No	-	Untagged	1	multiple	491	> 1 year	M	+	plastic	Internal	Bacteroidetes		False	Untagged	0		25-30	Untagged
AA31382	combi	vic	1255	30	4	0	17852			157;2019	Pancreas biopt		65	PDAC	Malignant	PDAC	Head	Alive	No	No	No	Yes	27.95	No	-	No	-	Untagged	1	multiple	491	> 1 year	M	+	plastic	Internal	Bacteroidetes		False	Untagged	0		25-30	Untagged
AA31382	combi	vic	1256	30	4	0	17856			157;2019	Pancreas biopt		65	PDAC	Malignant	PDAC	Head	Alive	No	No	No	Yes	27.95	No	-	No	-	Untagged	1	multiple	491	> 1 year	M	+	plastic	Internal	Bacteroidetes		False	Untagged	0		25-30	Untagged
AA31382	combi	vic	1257	17	-9	0	17861			157;2019	Pancreas biopt		65	PDAC	Malignant	PDAC	Head	Alive	No	No	No	Yes	27.95	No	-	No	-	Untagged	1	multiple	491	> 1 year	M	+	plastic	Internal	Bacteroidetes		False	Untagged	0		25-30	Untagged
AA31382	combi	vic	1258	27	1	0	17865			157;2019	Pancreas biopt		65	PDAC	Malignant	PDAC	Head	Alive	No	No	No	Yes	27.95	No	-	No	-	Untagged	1	multiple	491	> 1 year	M	+	plastic	Internal	Bacteroidetes		False	Untagged	0		25-30	Untagged
AA31382	combi	vic	1259	18	-8	0	17870			157;2019	Pancreas biopt		65	PDAC	Malignant	PDAC	Head	Alive	No	No	No	Yes	27.95	No	-	No	-	Untagged	1	multiple	491	> 1 year	M	+	plastic	Internal	Bacteroidetes		False	Untagged	0		25-30	Untagged
AA31382	combi	vic	1260	19	-7	0	17874			157;2019	Pancreas biopt		65	PDAC	Malignant	PDAC	Head	Alive	No	No	No	Yes	27.95	No	-	No	-	Untagged	1	multiple	491	> 1 year	M	+	plastic	Internal	Bacteroidetes		False	Untagged	0		25-30	Untagged
AA31382	combi	vic	1261	11	-15	0	17878			157;2019	Pancreas biopt		65	PDAC	Malignant	PDAC	Head	Alive	No	No	No	Yes	27.95	No	-	No	-	Untagged	1	multiple	491	> 1 year	M	+	plastic	Internal	Bacteroidetes		False	Untagged	0		25-30	Untagged
AA31382	combi	vic	1262	21	-5	0	17883			157;2019	Pancreas biopt		65	PDAC	Malignant	PDAC	Head	Alive	No	No	No	Yes	27.95	No	-	No	-	Untagged	1	multiple	491	> 1 year	M	+	plastic	Internal	Bacteroidetes		False	Untagged	0		25-30	Untagged
AA31382	combi	vic	1263	20	-6	0	17887			157;2019	Pancreas biopt		65	PDAC	Malignant	PDAC	Head	Alive	No	No	No	Yes	27.95	No	-	No	-	Untagged	1	multiple	491	> 1 year	M	+	plastic	Internal	Bacteroidetes		False	Untagged	0		25-30	Untagged
AA31382	combi	vic	1264	31	5	0	17891			157;2019	Pancreas biopt		65	PDAC	Malignant	PDAC	Head	Alive	No	No	No	Yes	27.95	No	-	No	-	Untagged	1	multiple	491	> 1 year	M	+	plastic	Internal	Bacteroidetes		False	Untagged	0		25-30	Untagged
AA31382	combi	vic	1265	22	-4	0	17896			157;2019	Pancreas biopt		65	PDAC	Malignant	PDAC	Head	Alive	No	No	No	Yes	27.95	No	-	No	-	Untagged	1	multiple	491	> 1 year	M	+	plastic	Internal	Bacteroidetes		False	Untagged	0		25-30	Untagged
AA31382	combi	vic	1266	36	10	0	17900			157;2019	Pancreas biopt		65	PDAC	Malignant	PDAC	Head	Alive	No	No	No	Yes	27.95	No	-	No	-	Untagged	1	multiple	491	> 1 year	M	+	plastic	Internal	Bacteroidetes		False	Untagged	0		25-30	Untagged
AA31382	combi	vic	1267	31	5	0	17904			157;2019	Pancreas biopt		65	PDAC	Malignant	PDAC	Head	Alive	No	No	No	Yes	27.95	No	-	No	-	Untagged	1	multiple	491	> 1 year	M	+	plastic	Internal	Bacteroidetes		False	Untagged	0		25-30	Untagged
AA31382	combi	vic	1268	33	7	0	17909			157;2019	Pancreas biopt		65	PDAC	Malignant	PDAC	Head	Alive	No	No	No	Yes	27.95	No	-	No	-	Untagged	1	multiple	491	> 1 year	M	+	plastic	Internal	Bacteroidetes		False	Untagged	0		25-30	Untagged
AA31382	combi	vic	1269	21	-5	0	17913			157;2019	Pancreas biopt		65	PDAC	Malignant	PDAC	Head	Alive	No	No	No	Yes	27.95	No	-	No	-	Untagged	1	multiple	491	> 1 year	M	+	plastic	Internal	Bacteroidetes		False	Untagged	0		25-30	Untagged
AA31382	combi	vic	1270	24	-2	0	17918			157;2019	Pancreas biopt		65	PDAC	Malignant	PDAC	Head	Alive	No	No	No	Yes	27.95	No	-	No	-	Untagged	1	multiple	491	> 1 year	M	+	plastic	Internal	Bacteroidetes		False	Untagged	0		25-30	Untagged
AA31382	combi	vic	1271	28	2	0	17922			157;2019	Pancreas biopt		65	PDAC	Malignant	PDAC	Head	Alive	No	No	No	Yes	27.95	No	-	No	-	Untagged	1	multiple	491	> 1 year	M	+	plastic	Internal	Bacteroidetes		False	Untagged	0		25-30	Untagged
AA31382	combi	vic	1272	20	-6	0	17926			157;2019	Pancreas biopt		65	PDAC	Malignant	PDAC	Head	Alive	No	No	No	Yes	27.95	No	-	No	-	Untagged	1	multiple	491	> 1 year	M	+	plastic	Internal	Bacteroidetes		False	Untagged	0		25-30	Untagged
AA31382	combi	vic	1273	27	1	0	17931			157;2019	Pancreas biopt		65	PDAC	Malignant	PDAC	Head	Alive	No	No	No	Yes	27.95	No	-	No	-	Untagged	1	multiple	491	> 1 year	M	+	plastic	Internal	Bacteroidetes		False	Untagged	0		25-30	Untagged
AA31382	combi	vic	1274	28	2	0	17935			157;2019	Pancreas biopt		65	PDAC	Malignant	PDAC	Head	Alive	No	No	No	Yes	27.95	No	-	No	-	Untagged	1	multiple	491	> 1 year	M	+	plastic	Internal	Bacteroidetes		False	Untagged	0		25-30	Untagged
AA31382	combi	vic	1275	26	0	0	17939			157;2019	Pancreas biopt		65	PDAC	Malignant	PDAC	Head	Alive	No	No	No	Yes	27.95	No	-	No	-	Untagged	1	multiple	491	> 1 year	M	+	plastic	Internal	Bacteroidetes		False	Untagged	0		25-30	Untagged
AA31382	combi	vic	1276	26	0	0	17944			157;2019	Pancreas biopt		65	PDAC	Malignant	PDAC	Head	Alive	No	No	No	Yes	27.95	No	-	No	-	Untagged	1	multiple	491	> 1 year	M	+	plastic	Internal	Bacteroidetes		False	Untagged	0		25-30	Untagged
AA31382	combi	vic	1277	27	1	0	17948			157;2019	Pancreas biopt		65	PDAC	Malignant	PDAC	Head	Alive	No	No	No	Yes	27.95	No	-	No	-	Untagged	1	multiple	491	> 1 year	M	+	plastic	Internal	Bacteroidetes		False	Untagged	0		25-30	Untagged
AA31382	combi	vic	1278	28	2	0	17952			157;2019	Pancreas biopt		65	PDAC	Malignant	PDAC	Head	Alive	No	No	No	Yes	27.95	No	-	No	-	Untagged	1	multiple	491	> 1 year	M	+	plastic	Internal	Bacteroidetes		False	Untagged	0		25-30	Untagged
AA31382	combi	vic	1279	23	-3	0	17957			157;2019	Pancreas biopt		65	PDAC	Malignant	PDAC	Head	Alive	No	No	No	Yes	27.95	No	-	No	-	Untagged	1	multiple	491	> 1 year	M	+	plastic	Internal	Bacteroidetes		False	Untagged	0		25-30	Untagged
AA31382	combi	vic	1280	31	5	0	17961			157;2019	Pancreas biopt		65	PDAC	Malignant	PDAC	Head	Alive	No	No	No	Yes	27.95	No	-	No	-	Untagged	1	multiple	491	> 1 year	M	+	plastic	Internal	Bacteroidetes		False	Untagged	0		25-30	Untagged
AA31382	combi	vic	1281	41	15	0	17965			157;2019	Pancreas biopt		65	PDAC	Malignant	PDAC	Head	Alive	No	No	No	Yes	27.95	No	-	No	-	Untagged	1	multiple	491	> 1 year	M	+	plastic	Internal	Bacteroidetes		False	Untagged	0		25-30	Untagged
AA31382	combi	vic	1282	19	-6	0	17970			157;2019	Pancreas biopt		65	PDAC	Malignant	PDAC	Head	Alive	No	No	No	Yes	27.95	No	-	No	-	Untagged	1	multiple	491	> 1 year	M	+	plastic	Internal	Bacteroidetes		False	Untagged	0		25-30	Untagged
AA31382	combi	vic	1283	29	4	0	17974			157;2019	Pancreas biopt		65	PDAC	Malignant	PDAC	Head	Alive	No	No	No	Yes	27.95	No	-	No	-	Untagged	1	multiple	491	> 1 year	M	+	plastic	Internal	Bacteroidetes		False	Untagged	0		25-30	Untagged
AA31382	combi	vic	1284	22	-4	0	17979			157;2019	Pancreas biopt		65	PDAC	Malignant	PDAC	Head	Alive	No	No	No	Yes	27.95	No	-	No	-	Untagged	1	multiple	491	> 1 year	M	+	plastic	Internal	Bacteroidetes		False	Untagged	0		25-30	Untagged
AA31382	combi	vic	1285	21	-4	0	17983			157;2019	Pancreas biopt		65	PDAC	Malignant	PDAC	Head	Alive	No	No	No	Yes	27.95	No	-	No	-	Untagged	1	multiple	491	> 1 year	M	+	plastic	Internal	Bacteroidetes		False	Untagged	0		25-30	Untagged
AA31382	combi	vic	1286	18	-8	0	17987			157;2019	Pancreas biopt		65	PDAC	Malignant	PDAC	Head	Alive	No	No	No	Yes	27.95	No	-	No	-	Untagged	1	multiple	491	> 1 year	M	+	plastic	Internal	Bacteroidetes		False	Untagged	0		25-30	Untagged
AA31382	combi	vic	1287	37	12	0	17992			157;2019	Pancreas biopt		65	PDAC	Malignant	PDAC	Head	Alive	No	No	No	Yes	27.95	No	-	No	-	Untagged	1	multiple	491	> 1 year	M	+	plastic	Internal	Bacteroidetes		False	Untagged	0		25-30	Untagged
AA31382	combi	vic	1288	21	-4	0	17996			157;2019	Pancreas biopt		65	PDAC	Malignant	PDAC	Head	Alive	No	No	No	Yes	27.95	No	-	No	-	Untagged	1	multiple	491	> 1 year	M	+	plastic	Internal	Bacteroidetes		False	Untagged	0		25-30	Untagged
AA31382	combi	vic	1289	40	15	0	18000			157;2019	Pancreas biopt		65	PDAC	Malignant	PDAC	Head	Alive	No	No	No	Yes	27.95	No	-	No	-	Untagged	1	multiple	491	> 1 year	M	+	plastic	Internal	Bacteroidetes		False	Untagged	0		25-30	Untagged
AA31382	combi	vic	1290	33	8	0	18005			157;2019	Pancreas biopt		65	PDAC	Malignant	PDAC	Head	Alive	No	No	No	Yes	27.95	No	-	No	-	Untagged	1	multiple	491	> 1 year	M	+	plastic	Internal	Bacteroidetes		False	Untagged	0		25-30	Untagged
AA31382	combi	vic	1291	28	3	0	18009			157;2019	Pancreas biopt		65	PDAC	Malignant	PDAC	Head	Alive	No	No	No	Yes	27.95	No	-	No	-	Untagged	1	multiple	491	> 1 year	M	+	plastic	Internal	Bacteroidetes		False	Untagged	0		25-30	Untagged
AA31382	combi	vic	1292	34	9	0	18013			157;2019	Pancreas biopt		65	PDAC	Malignant	PDAC	Head	Alive	No	No	No	Yes	27.95	No	-	No	-	Untagged	1	multiple	491	> 1 year	M	+	plastic	Internal	Bacteroidetes		False	Untagged	0		25-30	Untagged
AA31382	combi	vic	1293	28	3	0	18018			157;2019	Pancreas biopt		65	PDAC	Malignant	PDAC	Head	Alive	No	No	No	Yes	27.95	No	-	No	-	Untagged	1	multiple	491	> 1 year	M	+	plastic	Internal	Bacteroidetes		False	Untagged	0		25-30	Untagged
AA31382	combi	vic	1294	24	-1	0	18022			157;2019	Pancreas biopt		65	PDAC	Malignant	PDAC	Head	Alive	No	No	No	Yes	27.95	No	-	No	-	Untagged	1	multiple	491	> 1 year	M	+	plastic	Internal	Bacteroidetes		False	Untagged	0		25-30	Untagged
AA31382	combi	vic	1295	18	-7	0	18027			157;2019	Pancreas biopt		65	PDAC	Malignant	PDAC	Head	Alive	No	No	No	Yes	27.95	No	-	No	-	Untagged	1	multiple	491	> 1 year	M	+	plastic	Internal	Bacteroidetes		False	Untagged	0		25-30	Untagged
AA31382	combi	vic	1296	27	2	0	18031			157;2019	Pancreas biopt		65	PDAC	Malignant	PDAC	Head	Alive	No	No	No	Yes	27.95	No	-	No	-	Untagged	1	multiple	491	> 1 year	M	+	plastic	Internal	Bacteroidetes		False	Untagged	0		25-30	Untagged
AA31382	combi	vic	1297	16	-9	0	18035			157;2019	Pancreas biopt		65	PDAC	Malignant	PDAC	Head	Alive	No	No	No	Yes	27.95	No	-	No	-	Untagged	1	multiple	491	> 1 year	M	+	plastic	Internal	Bacteroidetes		False	Untagged	0		25-30	Untagged
AA31382	combi	vic	1298	23	-2	0	18040			157;2019	Pancreas biopt		65	PDAC	Malignant	PDAC	Head	Alive	No	No	No	Yes	27.95	No	-	No	-	Untagged	1	multiple	491	> 1 year	M	+	plastic	Internal	Bacteroidetes		False	Untagged	0		25-30	Untagged
AA31382	combi	vic	1299	33	8	0	18044			157;2019	Pancreas biopt		65	PDAC	Malignant	PDAC	Head	Alive	No	No	No	Yes	27.95	No	-	No	-	Untagged	1	multiple	491	> 1 year	M	+	plastic	Internal	Bacteroidetes		False	Untagged	0		25-30	Untagged
AA31382	combi	vic	1300	31	6	0	18048			157;2019	Pancreas biopt		65	PDAC	Malignant	PDAC	Head	Alive	No	No	No	Yes	27.95	No	-	No	-	Untagged	1	multiple	491	> 1 year	M	+	plastic	Internal	Bacteroidetes		False	Untagged	0		25-30	Untagged
AA31382	combi	vic	1301	36	11	0	18052			157;2019	Pancreas biopt		65	PDAC	Malignant	PDAC	Head	Alive	No	No	No	Yes	27.95	No	-	No	-	Untagged	1	multiple	491	> 1 year	M	+	plastic	Internal	Bacteroidetes		False	Untagged	0		25-30	Untagged
AA31382	combi	vic	1302	19	-6	0	18056			157;2019	Pancreas biopt		65	PDAC	Malignant	PDAC	Head	Alive	No	No	No	Yes	27.95	No	-	No	-	Untagged	1	multiple	491	> 1 year	M	+	plastic	Internal	Bacteroidetes		False	Untagged	0		25-30	Untagged
AA31382	combi	vic	1303	33	8	0	18059			157;2019	Pancreas biopt		65	PDAC	Malignant	PDAC	Head	Alive	No	No	No	Yes	27.95	No	-	No	-	Untagged	1	multiple	491	> 1 year	M	+	plastic	Internal	Bacteroidetes		False	Untagged	0		25-30	Untagged
AA31382	combi	vic	1304	39	14	0	18062			157;2019	Pancreas biopt		65	PDAC	Malignant	PDAC	Head	Alive	No	No	No	Yes	27.95	No	-	No	-	Untagged	1	multiple	491	> 1 year	M	+	plastic	Internal	Bacteroidetes		False	Untagged	0		25-30	Untagged
AA31382	combi	vic	1305	23	-2	0	18066			157;2019	Pancreas biopt		65	PDAC	Malignant	PDAC	Head	Alive	No	No	No	Yes	27.95	No	-	No	-	Untagged	1	multiple	491	> 1 year	M	+	plastic	Internal	Bacteroidetes		False	Untagged	0		25-30	Untagged
AA31382	combi	vic	1306	22	-3	0	18069			157;2019	Pancreas biopt		65	PDAC	Malignant	PDAC	Head	Alive	No	No	No	Yes	27.95	No	-	No	-	Untagged	1	multiple	491	> 1 year	M	+	plastic	Internal	Bacteroidetes		False	Untagged	0		25-30	Untagged
AA31382	combi	vic	1307	29	4	0	18072			157;2019	Pancreas biopt		65	PDAC	Malignant	PDAC	Head	Alive	No	No	No	Yes	27.95	No	-	No	-	Untagged	1	multiple	491	> 1 year	M	+	plastic	Internal	Bacteroidetes		False	Untagged	0		25-30	Untagged
AA31382	combi	vic	1308	31	6	0	18076			157;2019	Pancreas biopt		65	PDAC	Malignant	PDAC	Head	Alive	No	No	No	Yes	27.95	No	-	No	-	Untagged	1	multiple	491	> 1 year	M	+	plastic	Internal	Bacteroidetes		False	Untagged	0		25-30	Untagged
AA31382	combi	vic	1309	21	-4	0	18079			157;2019	Pancreas biopt		65	PDAC	Malignant	PDAC	Head	Alive	No	No	No	Yes	27.95	No	-	No	-	Untagged	1	multiple	491	> 1 year	M	+	plastic	Internal	Bacteroidetes		False	Untagged	0		25-30	Untagged
AA31382	combi	vic	1310	24	-1	0	18082			157;2019	Pancreas biopt		65	PDAC	Malignant	PDAC	Head	Alive	No	No	No	Yes	27.95	No	-	No	-	Untagged	1	multiple	491	> 1 year	M	+	plastic	Internal	Bacteroidetes		False	Untagged	0		25-30	Untagged
AA31382	combi	vic	1311	27	2	0	18086			157;2019	Pancreas biopt		65	PDAC	Malignant	PDAC	Head	Alive	No	No	No	Yes	27.95	No	-	No	-	Untagged	1	multiple	491	> 1 year	M	+	plastic	Internal	Bacteroidetes		False	Untagged	0		25-30	Untagged
AA31382	combi	vic	1312	24	0	0	18089			157;2019	Pancreas biopt		65	PDAC	Malignant	PDAC	Head	Alive	No	No	No	Yes	27.95	No	-	No	-	Untagged	1	multiple	491	> 1 year	M	+	plastic	Internal	Bacteroidetes		False	Untagged	0		25-30	Untagged
AA31382	combi	vic	1313	17	-8	0	18092			157;2019	Pancreas biopt		65	PDAC	Malignant	PDAC	Head	Alive	No	No	No	Yes	27.95	No	-	No	-	Untagged	1	multiple	491	> 1 year	M	+	plastic	Internal	Bacteroidetes		False	Untagged	0		25-30	Untagged
AA31382	combi	vic	1314	34	9	0	18096			157;2019	Pancreas biopt		65	PDAC	Malignant	PDAC	Head	Alive	No	No	No	Yes	27.95	No	-	No	-	Untagged	1	multiple	491	> 1 year	M	+	plastic	Internal	Bacteroidetes		False	Untagged	0		25-30	Untagged
AA31382	combi	vic	1315	28	3	0	18099			157;2019	Pancreas biopt		65	PDAC	Malignant	PDAC	Head	Alive	No	No	No	Yes	27.95	No	-	No	-	Untagged	1	multiple	491	> 1 year	M	+	plastic	Internal	Bacteroidetes		False	Untagged	0		25-30	Untagged
AA31382	combi	vic	1316	30	5	0	18102			157;2019	Pancreas biopt		65	PDAC	Malignant	PDAC	Head	Alive	No	No	No	Yes	27.95	No	-	No	-	Untagged	1	multiple	491	> 1 year	M	+	plastic	Internal	Bacteroidetes		False	Untagged	0		25-30	Untagged
AA31382	combi	vic	1317	15	-9	0	18106			157;2019	Pancreas biopt		65	PDAC	Malignant	PDAC	Head	Alive	No	No	No	Yes	27.95	No	-	No	-	Untagged	1	multiple	491	> 1 year	M	+	plastic	Internal	Bacteroidetes		False	Untagged	0		25-30	Untagged
AA31382	combi	vic	1318	17	-7	0	18109			157;2019	Pancreas biopt		65	PDAC	Malignant	PDAC	Head	Alive	No	No	No	Yes	27.95	No	-	No	-	Untagged	1	multiple	491	> 1 year	M	+	plastic	Internal	Bacteroidetes		False	Untagged	0		25-30	Untagged
AA31382	combi	vic	1319	20	-4	0	18112			157;2019	Pancreas biopt		65	PDAC	Malignant	PDAC	Head	Alive	No	No	No	Yes	27.95	No	-	No	-	Untagged	1	multiple	491	> 1 year	M	+	plastic	Internal	Bacteroidetes		False	Untagged	0		25-30	Untagged
AA31382	combi	vic	1320	34	10	0	18116			157;2019	Pancreas biopt		65	PDAC	Malignant	PDAC	Head	Alive	No	No	No	Yes	27.95	No	-	No	-	Untagged	1	multiple	491	> 1 year	M	+	plastic	Internal	Bacteroidetes		False	Untagged	0		25-30	Untagged
AA31382	combi	vic	1321	30	6	0	18119			157;2019	Pancreas biopt		65	PDAC	Malignant	PDAC	Head	Alive	No	No	No	Yes	27.95	No	-	No	-	Untagged	1	multiple	491	> 1 year	M	+	plastic	Internal	Bacteroidetes		False	Untagged	0		25-30	Untagged
AA31382	combi	vic	1322	32	8	0	18122			157;2019	Pancreas biopt		65	PDAC	Malignant	PDAC	Head	Alive	No	No	No	Yes	27.95	No	-	No	-	Untagged	1	multiple	491	> 1 year	M	+	plastic	Internal	Bacteroidetes		False	Untagged	0		25-30	Untagged
AA31382	combi	vic	1323	26	2	0	18126			157;2019	Pancreas biopt		65	PDAC	Malignant	PDAC	Head	Alive	No	No	No	Yes	27.95	No	-	No	-	Untagged	1	multiple	491	> 1 year	M	+	plastic	Internal	Bacteroidetes		False	Untagged	0		25-30	Untagged
AA31382	combi	vic	1324	30	6	0	18129			157;2019	Pancreas biopt		65	PDAC	Malignant	PDAC	Head	Alive	No	No	No	Yes	27.95	No	-	No	-	Untagged	1	multiple	491	> 1 year	M	+	plastic	Internal	Bacteroidetes		False	Untagged	0		25-30	Untagged
AA31382	combi	vic	1325	28	4	0	18132			157;2019	Pancreas biopt		65	PDAC	Malignant	PDAC	Head	Alive	No	No	No	Yes	27.95	No	-	No	-	Untagged	1	multiple	491	> 1 year	M	+	plastic	Internal	Bacteroidetes		False	Untagged	0		25-30	Untagged
AA31382	combi	vic	1326	29	5	0	18136			157;2019	Pancreas biopt		65	PDAC	Malignant	PDAC	Head	Alive	No	No	No	Yes	27.95	No	-	No	-	Untagged	1	multiple	491	> 1 year	M	+	plastic	Internal	Bacteroidetes		False	Untagged	0		25-30	Untagged
AA31382	combi	vic	1327	16	-8	0	18139			157;2019	Pancreas biopt		65	PDAC	Malignant	PDAC	Head	Alive	No	No	No	Yes	27.95	No	-	No	-	Untagged	1	multiple	491	> 1 year	M	+	plastic	Internal	Bacteroidetes		False	Untagged	0		25-30	Untagged
AA31382	combi	vic	1328	37	13	0	18142			157;2019	Pancreas biopt		65	PDAC	Malignant	PDAC	Head	Alive	No	No	No	Yes	27.95	No	-	No	-	Untagged	1	multiple	491	> 1 year	M	+	plastic	Internal	Bacteroidetes		False	Untagged	0		25-30	Untagged
AA31382	combi	vic	1329	30	6	0	18146			157;2019	Pancreas biopt		65	PDAC	Malignant	PDAC	Head	Alive	No	No	No	Yes	27.95	No	-	No	-	Untagged	1	multiple	491	> 1 year	M	+	plastic	Internal	Bacteroidetes		False	Untagged	0		25-30	Untagged
AA31382	combi	vic	1330	26	2	0	18149			157;2019	Pancreas biopt		65	PDAC	Malignant	PDAC	Head	Alive	No	No	No	Yes	27.95	No	-	No	-	Untagged	1	multiple	491	> 1 year	M	+	plastic	Internal	Bacteroidetes		False	Untagged	0		25-30	Untagged
AA31382	combi	vic	1331	20	-4	0	18152			157;2019	Pancreas biopt		65	PDAC	Malignant	PDAC	Head	Alive	No	No	No	Yes	27.95	No	-	No	-	Untagged	1	multiple	491	> 1 year	M	+	plastic	Internal	Bacteroidetes		False	Untagged	0		25-30	Untagged
AA31382	combi	vic	1332	36	12	0	18156			157;2019	Pancreas biopt		65	PDAC	Malignant	PDAC	Head	Alive	No	No	No	Yes	27.95	No	-	No	-	Untagged	1	multiple	491	> 1 year	M	+	plastic	Internal	Bacteroidetes		False	Untagged	0		25-30	Untagged
AA31382	combi	vic	1333	36	12	0	18159			157;2019	Pancreas biopt		65	PDAC	Malignant	PDAC	Head	Alive	No	No	No	Yes	27.95	No	-	No	-	Untagged	1	multiple	491	> 1 year	M	+	plastic	Internal	Bacteroidetes		False	Untagged	0		25-30	Untagged
AA31382	combi	vic	1334	21	-3	0	18162			157;2019	Pancreas biopt		65	PDAC	Malignant	PDAC	Head	Alive	No	No	No	Yes	27.95	No	-	No	-	Untagged	1	multiple	491	> 1 year	M	+	plastic	Internal	Bacteroidetes		False	Untagged	0		25-30	Untagged
AA31382	combi	vic	1335	24	0	0	18166			157;2019	Pancreas biopt		65	PDAC	Malignant	PDAC	Head	Alive	No	No	No	Yes	27.95	No	-	No	-	Untagged	1	multiple	491	> 1 year	M	+	plastic	Internal	Bacteroidetes		False	Untagged	0		25-30	Untagged
AA31382	combi	vic	1336	31	7	0	18169			157;2019	Pancreas biopt		65	PDAC	Malignant	PDAC	Head	Alive	No	No	No	Yes	27.95	No	-	No	-	Untagged	1	multiple	491	> 1 year	M	+	plastic	Internal	Bacteroidetes		False	Untagged	0		25-30	Untagged
AA31382	combi	vic	1337	18	-6	0	18172			157;2019	Pancreas biopt		65	PDAC	Malignant	PDAC	Head	Alive	No	No	No	Yes	27.95	No	-	No	-	Untagged	1	multiple	491	> 1 year	M	+	plastic	Internal	Bacteroidetes		False	Untagged	0		25-30	Untagged
AA31382	combi	vic	1338	17	-7	0	18176			157;2019	Pancreas biopt		65	PDAC	Malignant	PDAC	Head	Alive	No	No	No	Yes	27.95	No	-	No	-	Untagged	1	multiple	491	> 1 year	M	+	plastic	Internal	Bacteroidetes		False	Untagged	0		25-30	Untagged
AA31382	combi	vic	1339	14	-10	0	18179			157;2019	Pancreas biopt		65	PDAC	Malignant	PDAC	Head	Alive	No	No	No	Yes	27.95	No	-	No	-	Untagged	1	multiple	491	> 1 year	M	+	plastic	Internal	Bacteroidetes		False	Untagged	0		25-30	Untagged
AA31382	combi	vic	1340	19	-5	0	18182			157;2019	Pancreas biopt		65	PDAC	Malignant	PDAC	Head	Alive	No	No	No	Yes	27.95	No	-	No	-	Untagged	1	multiple	491	> 1 year	M	+	plastic	Internal	Bacteroidetes		False	Untagged	0		25-30	Untagged
AA31382	combi	vic	1341	19	-5	0	18186			157;2019	Pancreas biopt		65	PDAC	Malignant	PDAC	Head	Alive	No	No	No	Yes	27.95	No	-	No	-	Untagged	1	multiple	491	> 1 year	M	+	plastic	Internal	Bacteroidetes		False	Untagged	0		25-30	Untagged
AA31382	combi	vic	1342	16	-8	0	18189			157;2019	Pancreas biopt		65	PDAC	Malignant	PDAC	Head	Alive	No	No	No	Yes	27.95	No	-	No	-	Untagged	1	multiple	491	> 1 year	M	+	plastic	Internal	Bacteroidetes		False	Untagged	0		25-30	Untagged
AA31382	combi	vic	1343	35	11	0	18192			157;2019	Pancreas biopt		65	PDAC	Malignant	PDAC	Head	Alive	No	No	No	Yes	27.95	No	-	No	-	Untagged	1	multiple	491	> 1 year	M	+	plastic	Internal	Bacteroidetes		False	Untagged	0		25-30	Untagged
AA31382	combi	vic	1344	37	13	0	18196			157;2019	Pancreas biopt		65	PDAC	Malignant	PDAC	Head	Alive	No	No	No	Yes	27.95	No	-	No	-	Untagged	1	multiple	491	> 1 year	M	+	plastic	Internal	Bacteroidetes		False	Untagged	0		25-30	Untagged
AA31382	combi	vic	1345	30	6	0	18199			157;2019	Pancreas biopt		65	PDAC	Malignant	PDAC	Head	Alive	No	No	No	Yes	27.95	No	-	No	-	Untagged	1	multiple	491	> 1 year	M	+	plastic	Internal	Bacteroidetes		False	Untagged	0		25-30	Untagged
AA31382	combi	vic	1346	20	-4	0	18202			157;2019	Pancreas biopt		65	PDAC	Malignant	PDAC	Head	Alive	No	No	No	Yes	27.95	No	-	No	-	Untagged	1	multiple	491	> 1 year	M	+	plastic	Internal	Bacteroidetes		False	Untagged	0		25-30	Untagged
AA31382	combi	vic	1347	25	1	0	18206			157;2019	Pancreas biopt		65	PDAC	Malignant	PDAC	Head	Alive	No	No	No	Yes	27.95	No	-	No	-	Untagged	1	multiple	491	> 1 year	M	+	plastic	Internal	Bacteroidetes		False	Untagged	0		25-30	Untagged
AA31382	combi	vic	1348	23	-1	0	18209			157;2019	Pancreas biopt		65	PDAC	Malignant	PDAC	Head	Alive	No	No	No	Yes	27.95	No	-	No	-	Untagged	1	multiple	491	> 1 year	M	+	plastic	Internal	Bacteroidetes		False	Untagged	0		25-30	Untagged
AA31382	combi	vic	1349	35	11	0	18212			157;2019	Pancreas biopt		65	PDAC	Malignant	PDAC	Head	Alive	No	No	No	Yes	27.95	No	-	No	-	Untagged	1	multiple	491	> 1 year	M	+	plastic	Internal	Bacteroidetes		False	Untagged	0		25-30	Untagged
AA31382	combi	vic	1350	25	1	0	18216			157;2019	Pancreas biopt		65	PDAC	Malignant	PDAC	Head	Alive	No	No	No	Yes	27.95	No	-	No	-	Untagged	1	multiple	491	> 1 year	M	+	plastic	Internal	Bacteroidetes		False	Untagged	0		25-30	Untagged
AA31382	combi	vic	1351	17	-7	0	18219			157;2019	Pancreas biopt		65	PDAC	Malignant	PDAC	Head	Alive	No	No	No	Yes	27.95	No	-	No	-	Untagged	1	multiple	491	> 1 year	M	+	plastic	Internal	Bacteroidetes		False	Untagged	0		25-30	Untagged
AA31382	combi	vic	1352	10	-14	0	18223			157;2019	Pancreas biopt		65	PDAC	Malignant	PDAC	Head	Alive	No	No	No	Yes	27.95	No	-	No	-	Untagged	1	multiple	491	> 1 year	M	+	plastic	Internal	Bacteroidetes		False	Untagged	0		25-30	Untagged
AA31382	combi	vic	1353	17	-7	0	18226			157;2019	Pancreas biopt		65	PDAC	Malignant	PDAC	Head	Alive	No	No	No	Yes	27.95	No	-	No	-	Untagged	1	multiple	491	> 1 year	M	+	plastic	Internal	Bacteroidetes		False	Untagged	0		25-30	Untagged
AA31382	combi	vic	1354	22	-2	0	18229			157;2019	Pancreas biopt		65	PDAC	Malignant	PDAC	Head	Alive	No	No	No	Yes	27.95	No	-	No	-	Untagged	1	multiple	491	> 1 year	M	+	plastic	Internal	Bacteroidetes		False	Untagged	0		25-30	Untagged
AA31382	combi	vic	1355	22	-2	0	18233			157;2019	Pancreas biopt		65	PDAC	Malignant	PDAC	Head	Alive	No	No	No	Yes	27.95	No	-	No	-	Untagged	1	multiple	491	> 1 year	M	+	plastic	Internal	Bacteroidetes		False	Untagged	0		25-30	Untagged
AA31382	combi	vic	1356	21	-3	0	18236			157;2019	Pancreas biopt		65	PDAC	Malignant	PDAC	Head	Alive	No	No	No	Yes	27.95	No	-	No	-	Untagged	1	multiple	491	> 1 year	M	+	plastic	Internal	Bacteroidetes		False	Untagged	0		25-30	Untagged
AA31382	combi	vic	1357	19	-5	0	18239			157;2019	Pancreas biopt		65	PDAC	Malignant	PDAC	Head	Alive	No	No	No	Yes	27.95	No	-	No	-	Untagged	1	multiple	491	> 1 year	M	+	plastic	Internal	Bacteroidetes		False	Untagged	0		25-30	Untagged
AA31382	combi	vic	1358	19	-5	0	18243			157;2019	Pancreas biopt		65	PDAC	Malignant	PDAC	Head	Alive	No	No	No	Yes	27.95	No	-	No	-	Untagged	1	multiple	491	> 1 year	M	+	plastic	Internal	Bacteroidetes		False	Untagged	0		25-30	Untagged
AA31382	combi	vic	1359	30	6	0	18246			157;2019	Pancreas biopt		65	PDAC	Malignant	PDAC	Head	Alive	No	No	No	Yes	27.95	No	-	No	-	Untagged	1	multiple	491	> 1 year	M	+	plastic	Internal	Bacteroidetes		False	Untagged	0		25-30	Untagged
AA31382	combi	vic	1360	29	5	0	18249			157;2019	Pancreas biopt		65	PDAC	Malignant	PDAC	Head	Alive	No	No	No	Yes	27.95	No	-	No	-	Untagged	1	multiple	491	> 1 year	M	+	plastic	Internal	Bacteroidetes		False	Untagged	0		25-30	Untagged
AA31382	combi	vic	1361	16	-8	0	18253			157;2019	Pancreas biopt		65	PDAC	Malignant	PDAC	Head	Alive	No	No	No	Yes	27.95	No	-	No	-	Untagged	1	multiple	491	> 1 year	M	+	plastic	Internal	Bacteroidetes		False	Untagged	0		25-30	Untagged
AA31382	combi	vic	1362	28	4	0	18256			157;2019	Pancreas biopt		65	PDAC	Malignant	PDAC	Head	Alive	No	No	No	Yes	27.95	No	-	No	-	Untagged	1	multiple	491	> 1 year	M	+	plastic	Internal	Bacteroidetes		False	Untagged	0		25-30	Untagged
AA31382	combi	vic	1363	19	-5	0	18259			157;2019	Pancreas biopt		65	PDAC	Malignant	PDAC	Head	Alive	No	No	No	Yes	27.95	No	-	No	-	Untagged	1	multiple	491	> 1 year	M	+	plastic	Internal	Bacteroidetes		False	Untagged	0		25-30	Untagged
AA31382	combi	vic	1364	32	8	0	18263			157;2019	Pancreas biopt		65	PDAC	Malignant	PDAC	Head	Alive	No	No	No	Yes	27.95	No	-	No	-	Untagged	1	multiple	491	> 1 year	M	+	plastic	Internal	Bacteroidetes		False	Untagged	0		25-30	Untagged
AA31382	combi	vic	1365	31	7	0	18266			157;2019	Pancreas biopt		65	PDAC	Malignant	PDAC	Head	Alive	No	No	No	Yes	27.95	No	-	No	-	Untagged	1	multiple	491	> 1 year	M	+	plastic	Internal	Bacteroidetes		False	Untagged	0		25-30	Untagged
AA31382	combi	vic	1366	26	2	0	18269			157;2019	Pancreas biopt		65	PDAC	Malignant	PDAC	Head	Alive	No	No	No	Yes	27.95	No	-	No	-	Untagged	1	multiple	491	> 1 year	M	+	plastic	Internal	Bacteroidetes		False	Untagged	0		25-30	Untagged
AA31382	combi	vic	1367	30	6	0	18273			157;2019	Pancreas biopt		65	PDAC	Malignant	PDAC	Head	Alive	No	No	No	Yes	27.95	No	-	No	-	Untagged	1	multiple	491	> 1 year	M	+	plastic	Internal	Bacteroidetes		False	Untagged	0		25-30	Untagged
AA31382	combi	vic	1368	35	11	0	18276			157;2019	Pancreas biopt		65	PDAC	Malignant	PDAC	Head	Alive	No	No	No	Yes	27.95	No	-	No	-	Untagged	1	multiple	491	> 1 year	M	+	plastic	Internal	Bacteroidetes		False	Untagged	0		25-30	Untagged
AA31382	combi	vic	1369	21	-3	0	18279			157;2019	Pancreas biopt		65	PDAC	Malignant	PDAC	Head	Alive	No	No	No	Yes	27.95	No	-	No	-	Untagged	1	multiple	491	> 1 year	M	+	plastic	Internal	Bacteroidetes		False	Untagged	0		25-30	Untagged
AA31382	combi	vic	1370	26	1	0	18283			157;2019	Pancreas biopt		65	PDAC	Malignant	PDAC	Head	Alive	No	No	No	Yes	27.95	No	-	No	-	Untagged	1	multiple	491	> 1 year	M	+	plastic	Internal	Bacteroidetes		False	Untagged	0		25-30	Untagged
AA31382	combi	vic	1371	25	0	0	18286			157;2019	Pancreas biopt		65	PDAC	Malignant	PDAC	Head	Alive	No	No	No	Yes	27.95	No	-	No	-	Untagged	1	multiple	491	> 1 year	M	+	plastic	Internal	Bacteroidetes		False	Untagged	0		25-30	Untagged
AA31382	combi	vic	1372	32	7	0	18289			157;2019	Pancreas biopt		65	PDAC	Malignant	PDAC	Head	Alive	No	No	No	Yes	27.95	No	-	No	-	Untagged	1	multiple	491	> 1 year	M	+	plastic	Internal	Bacteroidetes		False	Untagged	0		25-30	Untagged
AA31382	combi	vic	1373	20	-5	0	18293			157;2019	Pancreas biopt		65	PDAC	Malignant	PDAC	Head	Alive	No	No	No	Yes	27.95	No	-	No	-	Untagged	1	multiple	491	> 1 year	M	+	plastic	Internal	Bacteroidetes		False	Untagged	0		25-30	Untagged
AA31382	combi	vic	1374	25	0	0	18296			157;2019	Pancreas biopt		65	PDAC	Malignant	PDAC	Head	Alive	No	No	No	Yes	27.95	No	-	No	-	Untagged	1	multiple	491	> 1 year	M	+	plastic	Internal	Bacteroidetes		False	Untagged	0		25-30	Untagged
AA31382	combi	vic	1375	19	-5	0	18299			157;2019	Pancreas biopt		65	PDAC	Malignant	PDAC	Head	Alive	No	No	No	Yes	27.95	No	-	No	-	Untagged	1	multiple	491	> 1 year	M	+	plastic	Internal	Bacteroidetes		False	Untagged	0		25-30	Untagged
AA31382	combi	vic	1376	25	0	0	18303			157;2019	Pancreas biopt		65	PDAC	Malignant	PDAC	Head	Alive	No	No	No	Yes	27.95	No	-	No	-	Untagged	1	multiple	491	> 1 year	M	+	plastic	Internal	Bacteroidetes		False	Untagged	0		25-30	Untagged
AA31382	combi	vic	1377	23	-2	0	18306			157;2019	Pancreas biopt		65	PDAC	Malignant	PDAC	Head	Alive	No	No	No	Yes	27.95	No	-	No	-	Untagged	1	multiple	491	> 1 year	M	+	plastic	Internal	Bacteroidetes		False	Untagged	0		25-30	Untagged
AA31382	combi	vic	1378	22	-3	0	18309			157;2019	Pancreas biopt		65	PDAC	Malignant	PDAC	Head	Alive	No	No	No	Yes	27.95	No	-	No	-	Untagged	1	multiple	491	> 1 year	M	+	plastic	Internal	Bacteroidetes		False	Untagged	0		25-30	Untagged
AA31382	combi	vic	1379	29	4	0	18313			157;2019	Pancreas biopt		65	PDAC	Malignant	PDAC	Head	Alive	No	No	No	Yes	27.95	No	-	No	-	Untagged	1	multiple	491	> 1 year	M	+	plastic	Internal	Bacteroidetes		False	Untagged	0		25-30	Untagged
AA31382	combi	vic	1380	13	-12	0	18316			157;2019	Pancreas biopt		65	PDAC	Malignant	PDAC	Head	Alive	No	No	No	Yes	27.95	No	-	No	-	Untagged	1	multiple	491	> 1 year	M	+	plastic	Internal	Bacteroidetes		False	Untagged	0		25-30	Untagged
AA31382	combi	vic	1381	24	-1	0	18319			157;2019	Pancreas biopt		65	PDAC	Malignant	PDAC	Head	Alive	No	No	No	Yes	27.95	No	-	No	-	Untagged	1	multiple	491	> 1 year	M	+	plastic	Internal	Bacteroidetes		False	Untagged	0		25-30	Untagged
AA31382	combi	vic	1382	23	-2	0	18323			157;2019	Pancreas biopt		65	PDAC	Malignant	PDAC	Head	Alive	No	No	No	Yes	27.95	No	-	No	-	Untagged	1	multiple	491	> 1 year	M	+	plastic	Internal	Bacteroidetes		False	Untagged	0		25-30	Untagged
AA31382	combi	vic	1383	28	3	0	18326			157;2019	Pancreas biopt		65	PDAC	Malignant	PDAC	Head	Alive	No	No	No	Yes	27.95	No	-	No	-	Untagged	1	multiple	491	> 1 year	M	+	plastic	Internal	Bacteroidetes		False	Untagged	0		25-30	Untagged
AA31382	combi	vic	1384	27	2	0	18329			157;2019	Pancreas biopt		65	PDAC	Malignant	PDAC	Head	Alive	No	No	No	Yes	27.95	No	-	No	-	Untagged	1	multiple	491	> 1 year	M	+	plastic	Internal	Bacteroidetes		False	Untagged	0		25-30	Untagged
AA31382	combi	vic	1385	25	0	0	18333			157;2019	Pancreas biopt		65	PDAC	Malignant	PDAC	Head	Alive	No	No	No	Yes	27.95	No	-	No	-	Untagged	1	multiple	491	> 1 year	M	+	plastic	Internal	Bacteroidetes		False	Untagged	0		25-30	Untagged
AA31382	combi	vic	1386	30	5	0	18336			157;2019	Pancreas biopt		65	PDAC	Malignant	PDAC	Head	Alive	No	No	No	Yes	27.95	No	-	No	-	Untagged	1	multiple	491	> 1 year	M	+	plastic	Internal	Bacteroidetes		False	Untagged	0		25-30	Untagged
AA31382	combi	vic	1387	26	1	0	18339			157;2019	Pancreas biopt		65	PDAC	Malignant	PDAC	Head	Alive	No	No	No	Yes	27.95	No	-	No	-	Untagged	1	multiple	491	> 1 year	M	+	plastic	Internal	Bacteroidetes		False	Untagged	0		25-30	Untagged
AA31382	combi	vic	1388	23	-2	0	18343			157;2019	Pancreas biopt		65	PDAC	Malignant	PDAC	Head	Alive	No	No	No	Yes	27.95	No	-	No	-	Untagged	1	multiple	491	> 1 year	M	+	plastic	Internal	Bacteroidetes		False	Untagged	0		25-30	Untagged
AA31382	combi	vic	1389	36	10	0	18346			157;2019	Pancreas biopt		65	PDAC	Malignant	PDAC	Head	Alive	No	No	No	Yes	27.95	No	-	No	-	Untagged	1	multiple	491	> 1 year	M	+	plastic	Internal	Bacteroidetes		False	Untagged	0		25-30	Untagged
AA31382	combi	vic	1390	24	-2	0	18349			157;2019	Pancreas biopt		65	PDAC	Malignant	PDAC	Head	Alive	No	No	No	Yes	27.95	No	-	No	-	Untagged	1	multiple	491	> 1 year	M	+	plastic	Internal	Bacteroidetes		False	Untagged	0		25-30	Untagged
AA31382	combi	vic	1391	28	2	0	18353			157;2019	Pancreas biopt		65	PDAC	Malignant	PDAC	Head	Alive	No	No	No	Yes	27.95	No	-	No	-	Untagged	1	multiple	491	> 1 year	M	+	plastic	Internal	Bacteroidetes		False	Untagged	0		25-30	Untagged
AA31382	combi	vic	1392	16	-10	0	18356			157;2019	Pancreas biopt		65	PDAC	Malignant	PDAC	Head	Alive	No	No	No	Yes	27.95	No	-	No	-	Untagged	1	multiple	491	> 1 year	M	+	plastic	Internal	Bacteroidetes		False	Untagged	0		25-30	Untagged
AA31382	combi	vic	1393	17	-9	0	18359			157;2019	Pancreas biopt		65	PDAC	Malignant	PDAC	Head	Alive	No	No	No	Yes	27.95	No	-	No	-	Untagged	1	multiple	491	> 1 year	M	+	plastic	Internal	Bacteroidetes		False	Untagged	0		25-30	Untagged
AA31382	combi	vic	1394	14	-12	0	18363			157;2019	Pancreas biopt		65	PDAC	Malignant	PDAC	Head	Alive	No	No	No	Yes	27.95	No	-	No	-	Untagged	1	multiple	491	> 1 year	M	+	plastic	Internal	Bacteroidetes		False	Untagged	0		25-30	Untagged
AA31382	combi	vic	1395	29	3	0	18366			157;2019	Pancreas biopt		65	PDAC	Malignant	PDAC	Head	Alive	No	No	No	Yes	27.95	No	-	No	-	Untagged	1	multiple	491	> 1 year	M	+	plastic	Internal	Bacteroidetes		False	Untagged	0		25-30	Untagged
AA31382	combi	vic	1396	35	9	0	18369			157;2019	Pancreas biopt		65	PDAC	Malignant	PDAC	Head	Alive	No	No	No	Yes	27.95	No	-	No	-	Untagged	1	multiple	491	> 1 year	M	+	plastic	Internal	Bacteroidetes		False	Untagged	0		25-30	Untagged
AA31382	combi	vic	1397	19	-7	0	18373			157;2019	Pancreas biopt		65	PDAC	Malignant	PDAC	Head	Alive	No	No	No	Yes	27.95	No	-	No	-	Untagged	1	multiple	491	> 1 year	M	+	plastic	Internal	Bacteroidetes		False	Untagged	0		25-30	Untagged
AA31382	combi	vic	1398	21	-5	0	18376			157;2019	Pancreas biopt		65	PDAC	Malignant	PDAC	Head	Alive	No	No	No	Yes	27.95	No	-	No	-	Untagged	1	multiple	491	> 1 year	M	+	plastic	Internal	Bacteroidetes		False	Untagged	0		25-30	Untagged
AA31382	combi	vic	1399	21	-4	0	18379			157;2019	Pancreas biopt		65	PDAC	Malignant	PDAC	Head	Alive	No	No	No	Yes	27.95	No	-	No	-	Untagged	1	multiple	491	> 1 year	M	+	plastic	Internal	Bacteroidetes		False	Untagged	0		25-30	Untagged
AA31382	combi	vic	1400	19	-7	0	18383			157;2019	Pancreas biopt		65	PDAC	Malignant	PDAC	Head	Alive	No	No	No	Yes	27.95	No	-	No	-	Untagged	1	multiple	491	> 1 year	M	+	plastic	Internal	Bacteroidetes		False	Untagged	0		25-30	Untagged
AA31382	combi	vic	1401	20	-6	0	18386			157;2019	Pancreas biopt		65	PDAC	Malignant	PDAC	Head	Alive	No	No	No	Yes	27.95	No	-	No	-	Untagged	1	multiple	491	> 1 year	M	+	plastic	Internal	Bacteroidetes		False	Untagged	0		25-30	Untagged
AA31382	combi	vic	1402	36	10	0	18388			157;2019	Pancreas biopt		65	PDAC	Malignant	PDAC	Head	Alive	No	No	No	Yes	27.95	No	-	No	-	Untagged	1	multiple	491	> 1 year	M	+	plastic	Internal	Bacteroidetes		False	Untagged	0		25-30	Untagged
AA31382	combi	vic	1403	24	-2	0	18390			157;2019	Pancreas biopt		65	PDAC	Malignant	PDAC	Head	Alive	No	No	No	Yes	27.95	No	-	No	-	Untagged	1	multiple	491	> 1 year	M	+	plastic	Internal	Bacteroidetes		False	Untagged	0		25-30	Untagged
AA31382	combi	vic	1404	27	1	0	18393			157;2019	Pancreas biopt		65	PDAC	Malignant	PDAC	Head	Alive	No	No	No	Yes	27.95	No	-	No	-	Untagged	1	multiple	491	> 1 year	M	+	plastic	Internal	Bacteroidetes		False	Untagged	0		25-30	Untagged
AA31382	combi	vic	1405	20	-6	0	18395			157;2019	Pancreas biopt		65	PDAC	Malignant	PDAC	Head	Alive	No	No	No	Yes	27.95	No	-	No	-	Untagged	1	multiple	491	> 1 year	M	+	plastic	Internal	Bacteroidetes		False	Untagged	0		25-30	Untagged
AA31382	combi	vic	1406	16	-10	0	18398			157;2019	Pancreas biopt		65	PDAC	Malignant	PDAC	Head	Alive	No	No	No	Yes	27.95	No	-	No	-	Untagged	1	multiple	491	> 1 year	M	+	plastic	Internal	Bacteroidetes		False	Untagged	0		25-30	Untagged
AA31382	combi	vic	1407	31	5	0	18400			157;2019	Pancreas biopt		65	PDAC	Malignant	PDAC	Head	Alive	No	No	No	Yes	27.95	No	-	No	-	Untagged	1	multiple	491	> 1 year	M	+	plastic	Internal	Bacteroidetes		False	Untagged	0		25-30	Untagged
AA31382	combi	vic	1408	30	4	0	18402			157;2019	Pancreas biopt		65	PDAC	Malignant	PDAC	Head	Alive	No	No	No	Yes	27.95	No	-	No	-	Untagged	1	multiple	491	> 1 year	M	+	plastic	Internal	Bacteroidetes		False	Untagged	0		25-30	Untagged
AA31382	combi	vic	1409	24	-2	0	18405			157;2019	Pancreas biopt		65	PDAC	Malignant	PDAC	Head	Alive	No	No	No	Yes	27.95	No	-	No	-	Untagged	1	multiple	491	> 1 year	M	+	plastic	Internal	Bacteroidetes		False	Untagged	0		25-30	Untagged
AA31382	combi	vic	1410	26	0	0	18407			157;2019	Pancreas biopt		65	PDAC	Malignant	PDAC	Head	Alive	No	No	No	Yes	27.95	No	-	No	-	Untagged	1	multiple	491	> 1 year	M	+	plastic	Internal	Bacteroidetes		False	Untagged	0		25-30	Untagged
AA31382	combi	vic	1411	25	-1	0	18410			157;2019	Pancreas biopt		65	PDAC	Malignant	PDAC	Head	Alive	No	No	No	Yes	27.95	No	-	No	-	Untagged	1	multiple	491	> 1 year	M	+	plastic	Internal	Bacteroidetes		False	Untagged	0		25-30	Untagged
AA31382	combi	vic	1412	27	1	0	18412			157;2019	Pancreas biopt		65	PDAC	Malignant	PDAC	Head	Alive	No	No	No	Yes	27.95	No	-	No	-	Untagged	1	multiple	491	> 1 year	M	+	plastic	Internal	Bacteroidetes		False	Untagged	0		25-30	Untagged
AA31382	combi	vic	1413	17	-9	0	18414			157;2019	Pancreas biopt		65	PDAC	Malignant	PDAC	Head	Alive	No	No	No	Yes	27.95	No	-	No	-	Untagged	1	multiple	491	> 1 year	M	+	plastic	Internal	Bacteroidetes		False	Untagged	0		25-30	Untagged
AA31382	combi	vic	1414	30	4	0	18417			157;2019	Pancreas biopt		65	PDAC	Malignant	PDAC	Head	Alive	No	No	No	Yes	27.95	No	-	No	-	Untagged	1	multiple	491	> 1 year	M	+	plastic	Internal	Bacteroidetes		False	Untagged	0		25-30	Untagged
AA31382	combi	vic	1415	28	2	0	18419			157;2019	Pancreas biopt		65	PDAC	Malignant	PDAC	Head	Alive	No	No	No	Yes	27.95	No	-	No	-	Untagged	1	multiple	491	> 1 year	M	+	plastic	Internal	Bacteroidetes		False	Untagged	0		25-30	Untagged
AA31382	combi	vic	1416	24	-2	0	18422			157;2019	Pancreas biopt		65	PDAC	Malignant	PDAC	Head	Alive	No	No	No	Yes	27.95	No	-	No	-	Untagged	1	multiple	491	> 1 year	M	+	plastic	Internal	Bacteroidetes		False	Untagged	0		25-30	Untagged
AA31382	combi	vic	1417	33	7	0	18424			157;2019	Pancreas biopt		65	PDAC	Malignant	PDAC	Head	Alive	No	No	No	Yes	27.95	No	-	No	-	Untagged	1	multiple	491	> 1 year	M	+	plastic	Internal	Bacteroidetes		False	Untagged	0		25-30	Untagged
AA31382	combi	vic	1418	31	5	0	18426			157;2019	Pancreas biopt		65	PDAC	Malignant	PDAC	Head	Alive	No	No	No	Yes	27.95	No	-	No	-	Untagged	1	multiple	491	> 1 year	M	+	plastic	Internal	Bacteroidetes		False	Untagged	0		25-30	Untagged
AA31382	combi	vic	1419	31	5	0	18429			157;2019	Pancreas biopt		65	PDAC	Malignant	PDAC	Head	Alive	No	No	No	Yes	27.95	No	-	No	-	Untagged	1	multiple	491	> 1 year	M	+	plastic	Internal	Bacteroidetes		False	Untagged	0		25-30	Untagged
AA31382	combi	vic	1420	17	-9	0	18431			157;2019	Pancreas biopt		65	PDAC	Malignant	PDAC	Head	Alive	No	No	No	Yes	27.95	No	-	No	-	Untagged	1	multiple	491	> 1 year	M	+	plastic	Internal	Bacteroidetes		False	Untagged	0		25-30	Untagged
AA31382	combi	vic	1421	18	-8	0	18433			157;2019	Pancreas biopt		65	PDAC	Malignant	PDAC	Head	Alive	No	No	No	Yes	27.95	No	-	No	-	Untagged	1	multiple	491	> 1 year	M	+	plastic	Internal	Bacteroidetes		False	Untagged	0		25-30	Untagged
AA31382	combi	vic	1422	13	-13	0	18436			157;2019	Pancreas biopt		65	PDAC	Malignant	PDAC	Head	Alive	No	No	No	Yes	27.95	No	-	No	-	Untagged	1	multiple	491	> 1 year	M	+	plastic	Internal	Bacteroidetes		False	Untagged	0		25-30	Untagged
AA31382	combi	vic	1423	27	1	0	18438			157;2019	Pancreas biopt		65	PDAC	Malignant	PDAC	Head	Alive	No	No	No	Yes	27.95	No	-	No	-	Untagged	1	multiple	491	> 1 year	M	+	plastic	Internal	Bacteroidetes		False	Untagged	0		25-30	Untagged
AA31382	combi	vic	1424	34	8	0	18441			157;2019	Pancreas biopt		65	PDAC	Malignant	PDAC	Head	Alive	No	No	No	Yes	27.95	No	-	No	-	Untagged	1	multiple	491	> 1 year	M	+	plastic	Internal	Bacteroidetes		False	Untagged	0		25-30	Untagged
AA31382	combi	vic	1425	26	0	0	18443			157;2019	Pancreas biopt		65	PDAC	Malignant	PDAC	Head	Alive	No	No	No	Yes	27.95	No	-	No	-	Untagged	1	multiple	491	> 1 year	M	+	plastic	Internal	Bacteroidetes		False	Untagged	0		25-30	Untagged
AA31382	combi	vic	1426	28	2	0	18445			157;2019	Pancreas biopt		65	PDAC	Malignant	PDAC	Head	Alive	No	No	No	Yes	27.95	No	-	No	-	Untagged	1	multiple	491	> 1 year	M	+	plastic	Internal	Bacteroidetes		False	Untagged	0		25-30	Untagged
AA31382	combi	vic	1427	27	1	0	18448			157;2019	Pancreas biopt		65	PDAC	Malignant	PDAC	Head	Alive	No	No	No	Yes	27.95	No	-	No	-	Untagged	1	multiple	491	> 1 year	M	+	plastic	Internal	Bacteroidetes		False	Untagged	0		25-30	Untagged
AA31382	combi	vic	1428	18	-8	0	18450			157;2019	Pancreas biopt		65	PDAC	Malignant	PDAC	Head	Alive	No	No	No	Yes	27.95	No	-	No	-	Untagged	1	multiple	491	> 1 year	M	+	plastic	Internal	Bacteroidetes		False	Untagged	0		25-30	Untagged
AA31382	combi	vic	1429	25	-1	0	18453			157;2019	Pancreas biopt		65	PDAC	Malignant	PDAC	Head	Alive	No	No	No	Yes	27.95	No	-	No	-	Untagged	1	multiple	491	> 1 year	M	+	plastic	Internal	Bacteroidetes		False	Untagged	0		25-30	Untagged
AA31382	combi	vic	1430	27	1	0	18455			157;2019	Pancreas biopt		65	PDAC	Malignant	PDAC	Head	Alive	No	No	No	Yes	27.95	No	-	No	-	Untagged	1	multiple	491	> 1 year	M	+	plastic	Internal	Bacteroidetes		False	Untagged	0		25-30	Untagged
AA31382	combi	vic	1431	19	-7	0	18457			157;2019	Pancreas biopt		65	PDAC	Malignant	PDAC	Head	Alive	No	No	No	Yes	27.95	No	-	No	-	Untagged	1	multiple	491	> 1 year	M	+	plastic	Internal	Bacteroidetes		False	Untagged	0		25-30	Untagged
AA31382	combi	vic	1432	25	-2	0	18460			157;2019	Pancreas biopt		65	PDAC	Malignant	PDAC	Head	Alive	No	No	No	Yes	27.95	No	-	No	-	Untagged	1	multiple	491	> 1 year	M	+	plastic	Internal	Bacteroidetes		False	Untagged	0		25-30	Untagged
AA31382	combi	vic	1433	37	10	0	18462			157;2019	Pancreas biopt		65	PDAC	Malignant	PDAC	Head	Alive	No	No	No	Yes	27.95	No	-	No	-	Untagged	1	multiple	491	> 1 year	M	+	plastic	Internal	Bacteroidetes		False	Untagged	0		25-30	Untagged
AA31382	combi	vic	1434	29	2	0	18465			157;2019	Pancreas biopt		65	PDAC	Malignant	PDAC	Head	Alive	No	No	No	Yes	27.95	No	-	No	-	Untagged	1	multiple	491	> 1 year	M	+	plastic	Internal	Bacteroidetes		False	Untagged	0		25-30	Untagged
AA31382	combi	vic	1435	26	-1	0	18467			157;2019	Pancreas biopt		65	PDAC	Malignant	PDAC	Head	Alive	No	No	No	Yes	27.95	No	-	No	-	Untagged	1	multiple	491	> 1 year	M	+	plastic	Internal	Bacteroidetes		False	Untagged	0		25-30	Untagged
AA31382	combi	vic	1436	29	2	0	18469			157;2019	Pancreas biopt		65	PDAC	Malignant	PDAC	Head	Alive	No	No	No	Yes	27.95	No	-	No	-	Untagged	1	multiple	491	> 1 year	M	+	plastic	Internal	Bacteroidetes		False	Untagged	0		25-30	Untagged
AA31382	combi	vic	1437	25	-1	0	18472			157;2019	Pancreas biopt		65	PDAC	Malignant	PDAC	Head	Alive	No	No	No	Yes	27.95	No	-	No	-	Untagged	1	multiple	491	> 1 year	M	+	plastic	Internal	Bacteroidetes		False	Untagged	0		25-30	Untagged
AA31382	combi	vic	1438	20	-7	0	18474			157;2019	Pancreas biopt		65	PDAC	Malignant	PDAC	Head	Alive	No	No	No	Yes	27.95	No	-	No	-	Untagged	1	multiple	491	> 1 year	M	+	plastic	Internal	Bacteroidetes		False	Untagged	0		25-30	Untagged
AA31382	combi	vic	1439	38	11	0	18477			157;2019	Pancreas biopt		65	PDAC	Malignant	PDAC	Head	Alive	No	No	No	Yes	27.95	No	-	No	-	Untagged	1	multiple	491	> 1 year	M	+	plastic	Internal	Bacteroidetes		False	Untagged	0		25-30	Untagged
AA31382	combi	vic	1440	18	-9	0	18479			157;2019	Pancreas biopt		65	PDAC	Malignant	PDAC	Head	Alive	No	No	No	Yes	27.95	No	-	No	-	Untagged	1	multiple	491	> 1 year	M	+	plastic	Internal	Bacteroidetes		False	Untagged	0		25-30	Untagged
AA31382	combi	vic	1441	21	-6	0	18481			157;2019	Pancreas biopt		65	PDAC	Malignant	PDAC	Head	Alive	No	No	No	Yes	27.95	No	-	No	-	Untagged	1	multiple	491	> 1 year	M	+	plastic	Internal	Bacteroidetes		False	Untagged	0		25-30	Untagged
AA31382	combi	vic	1442	31	4	0	18484			157;2019	Pancreas biopt		65	PDAC	Malignant	PDAC	Head	Alive	No	No	No	Yes	27.95	No	-	No	-	Untagged	1	multiple	491	> 1 year	M	+	plastic	Internal	Bacteroidetes		False	Untagged	0		25-30	Untagged
AA31382	combi	vic	1443	21	-6	0	18486			157;2019	Pancreas biopt		65	PDAC	Malignant	PDAC	Head	Alive	No	No	No	Yes	27.95	No	-	No	-	Untagged	1	multiple	491	> 1 year	M	+	plastic	Internal	Bacteroidetes		False	Untagged	0		25-30	Untagged
AA31382	combi	vic	1444	32	5	0	18488			157;2019	Pancreas biopt		65	PDAC	Malignant	PDAC	Head	Alive	No	No	No	Yes	27.95	No	-	No	-	Untagged	1	multiple	491	> 1 year	M	+	plastic	Internal	Bacteroidetes		False	Untagged	0		25-30	Untagged
AA31382	combi	vic	1445	28	1	0	18491			157;2019	Pancreas biopt		65	PDAC	Malignant	PDAC	Head	Alive	No	No	No	Yes	27.95	No	-	No	-	Untagged	1	multiple	491	> 1 year	M	+	plastic	Internal	Bacteroidetes		False	Untagged	0		25-30	Untagged
AA31382	combi	vic	1446	26	-1	0	18493			157;2019	Pancreas biopt		65	PDAC	Malignant	PDAC	Head	Alive	No	No	No	Yes	27.95	No	-	No	-	Untagged	1	multiple	491	> 1 year	M	+	plastic	Internal	Bacteroidetes		False	Untagged	0		25-30	Untagged
AA31382	combi	vic	1447	24	-3	0	18496			157;2019	Pancreas biopt		65	PDAC	Malignant	PDAC	Head	Alive	No	No	No	Yes	27.95	No	-	No	-	Untagged	1	multiple	491	> 1 year	M	+	plastic	Internal	Bacteroidetes		False	Untagged	0		25-30	Untagged
AA31382	combi	vic	1448	20	-6	0	18498			157;2019	Pancreas biopt		65	PDAC	Malignant	PDAC	Head	Alive	No	No	No	Yes	27.95	No	-	No	-	Untagged	1	multiple	491	> 1 year	M	+	plastic	Internal	Bacteroidetes		False	Untagged	0		25-30	Untagged
AA31382	combi	vic	1449	28	2	0	18500			157;2019	Pancreas biopt		65	PDAC	Malignant	PDAC	Head	Alive	No	No	No	Yes	27.95	No	-	No	-	Untagged	1	multiple	491	> 1 year	M	+	plastic	Internal	Bacteroidetes		False	Untagged	0		25-30	Untagged
AA31382	combi	vic	1450	16	-10	0	18503			157;2019	Pancreas biopt		65	PDAC	Malignant	PDAC	Head	Alive	No	No	No	Yes	27.95	No	-	No	-	Untagged	1	multiple	491	> 1 year	M	+	plastic	Internal	Bacteroidetes		False	Untagged	0		25-30	Untagged
AA31382	combi	vic	1451	25	-1	0	18505			157;2019	Pancreas biopt		65	PDAC	Malignant	PDAC	Head	Alive	No	No	No	Yes	27.95	No	-	No	-	Untagged	1	multiple	491	> 1 year	M	+	plastic	Internal	Bacteroidetes		False	Untagged	0		25-30	Untagged
AA31382	combi	vic	1452	17	-10	0	18508			157;2019	Pancreas biopt		65	PDAC	Malignant	PDAC	Head	Alive	No	No	No	Yes	27.95	No	-	No	-	Untagged	1	multiple	491	> 1 year	M	+	plastic	Internal	Bacteroidetes		False	Untagged	0		25-30	Untagged
AA31382	combi	vic	1453	31	4	0	18510			157;2019	Pancreas biopt		65	PDAC	Malignant	PDAC	Head	Alive	No	No	No	Yes	27.95	No	-	No	-	Untagged	1	multiple	491	> 1 year	M	+	plastic	Internal	Bacteroidetes		False	Untagged	0		25-30	Untagged
AA31382	combi	vic	1454	23	-4	0	18512			157;2019	Pancreas biopt		65	PDAC	Malignant	PDAC	Head	Alive	No	No	No	Yes	27.95	No	-	No	-	Untagged	1	multiple	491	> 1 year	M	+	plastic	Internal	Bacteroidetes		False	Untagged	0		25-30	Untagged
AA31382	combi	vic	1455	28	1	0	18515			157;2019	Pancreas biopt		65	PDAC	Malignant	PDAC	Head	Alive	No	No	No	Yes	27.95	No	-	No	-	Untagged	1	multiple	491	> 1 year	M	+	plastic	Internal	Bacteroidetes		False	Untagged	0		25-30	Untagged
AA31382	combi	vic	1456	28	1	0	18517			157;2019	Pancreas biopt		65	PDAC	Malignant	PDAC	Head	Alive	No	No	No	Yes	27.95	No	-	No	-	Untagged	1	multiple	491	> 1 year	M	+	plastic	Internal	Bacteroidetes		False	Untagged	0		25-30	Untagged
AA31382	combi	vic	1457	39	12	0	18520			157;2019	Pancreas biopt		65	PDAC	Malignant	PDAC	Head	Alive	No	No	No	Yes	27.95	No	-	No	-	Untagged	1	multiple	491	> 1 year	M	+	plastic	Internal	Bacteroidetes		False	Untagged	0		25-30	Untagged
AA31382	combi	vic	1458	30	3	0	18522			157;2019	Pancreas biopt		65	PDAC	Malignant	PDAC	Head	Alive	No	No	No	Yes	27.95	No	-	No	-	Untagged	1	multiple	491	> 1 year	M	+	plastic	Internal	Bacteroidetes		False	Untagged	0		25-30	Untagged
AA31382	combi	vic	1459	27	0	0	18524			157;2019	Pancreas biopt		65	PDAC	Malignant	PDAC	Head	Alive	No	No	No	Yes	27.95	No	-	No	-	Untagged	1	multiple	491	> 1 year	M	+	plastic	Internal	Bacteroidetes		False	Untagged	0		25-30	Untagged
AA31382	combi	vic	1460	40	14	0	18527			157;2019	Pancreas biopt		65	PDAC	Malignant	PDAC	Head	Alive	No	No	No	Yes	27.95	No	-	No	-	Untagged	1	multiple	491	> 1 year	M	+	plastic	Internal	Bacteroidetes		False	Untagged	0		25-30	Untagged
AA31382	combi	vic	1461	38	11	0	18529			157;2019	Pancreas biopt		65	PDAC	Malignant	PDAC	Head	Alive	No	No	No	Yes	27.95	No	-	No	-	Untagged	1	multiple	491	> 1 year	M	+	plastic	Internal	Bacteroidetes		False	Untagged	0		25-30	Untagged
AA31382	combi	vic	1462	28	1	0	18531			157;2019	Pancreas biopt		65	PDAC	Malignant	PDAC	Head	Alive	No	No	No	Yes	27.95	No	-	No	-	Untagged	1	multiple	491	> 1 year	M	+	plastic	Internal	Bacteroidetes		False	Untagged	0		25-30	Untagged
AA31382	combi	vic	1463	16	-11	0	18534			157;2019	Pancreas biopt		65	PDAC	Malignant	PDAC	Head	Alive	No	No	No	Yes	27.95	No	-	No	-	Untagged	1	multiple	491	> 1 year	M	+	plastic	Internal	Bacteroidetes		False	Untagged	0		25-30	Untagged
AA31382	combi	vic	1464	22	-5	0	18536			157;2019	Pancreas biopt		65	PDAC	Malignant	PDAC	Head	Alive	No	No	No	Yes	27.95	No	-	No	-	Untagged	1	multiple	491	> 1 year	M	+	plastic	Internal	Bacteroidetes		False	Untagged	0		25-30	Untagged
AA31382	combi	vic	1465	19	-8	0	18539			157;2019	Pancreas biopt		65	PDAC	Malignant	PDAC	Head	Alive	No	No	No	Yes	27.95	No	-	No	-	Untagged	1	multiple	491	> 1 year	M	+	plastic	Internal	Bacteroidetes		False	Untagged	0		25-30	Untagged
AA31382	combi	vic	1466	32	5	0	18541			157;2019	Pancreas biopt		65	PDAC	Malignant	PDAC	Head	Alive	No	No	No	Yes	27.95	No	-	No	-	Untagged	1	multiple	491	> 1 year	M	+	plastic	Internal	Bacteroidetes		False	Untagged	0		25-30	Untagged
AA31382	combi	vic	1467	21	-5	0	18543			157;2019	Pancreas biopt		65	PDAC	Malignant	PDAC	Head	Alive	No	No	No	Yes	27.95	No	-	No	-	Untagged	1	multiple	491	> 1 year	M	+	plastic	Internal	Bacteroidetes		False	Untagged	0		25-30	Untagged
AA31382	combi	vic	1468	28	1	0	18546			157;2019	Pancreas biopt		65	PDAC	Malignant	PDAC	Head	Alive	No	No	No	Yes	27.95	No	-	No	-	Untagged	1	multiple	491	> 1 year	M	+	plastic	Internal	Bacteroidetes		False	Untagged	0		25-30	Untagged
AA31382	combi	vic	1469	31	4	0	18548			157;2019	Pancreas biopt		65	PDAC	Malignant	PDAC	Head	Alive	No	No	No	Yes	27.95	No	-	No	-	Untagged	1	multiple	491	> 1 year	M	+	plastic	Internal	Bacteroidetes		False	Untagged	0		25-30	Untagged
AA31382	combi	vic	1470	27	0	0	18551			157;2019	Pancreas biopt		65	PDAC	Malignant	PDAC	Head	Alive	No	No	No	Yes	27.95	No	-	No	-	Untagged	1	multiple	491	> 1 year	M	+	plastic	Internal	Bacteroidetes		False	Untagged	0		25-30	Untagged
AA31382	combi	vic	1471	26	-1	0	18553			157;2019	Pancreas biopt		65	PDAC	Malignant	PDAC	Head	Alive	No	No	No	Yes	27.95	No	-	No	-	Untagged	1	multiple	491	> 1 year	M	+	plastic	Internal	Bacteroidetes		False	Untagged	0		25-30	Untagged
AA31382	combi	vic	1472	30	3	0	18555			157;2019	Pancreas biopt		65	PDAC	Malignant	PDAC	Head	Alive	No	No	No	Yes	27.95	No	-	No	-	Untagged	1	multiple	491	> 1 year	M	+	plastic	Internal	Bacteroidetes		False	Untagged	0		25-30	Untagged
AA31382	combi	vic	1473	16	-11	0	18558			157;2019	Pancreas biopt		65	PDAC	Malignant	PDAC	Head	Alive	No	No	No	Yes	27.95	No	-	No	-	Untagged	1	multiple	491	> 1 year	M	+	plastic	Internal	Bacteroidetes		False	Untagged	0		25-30	Untagged
AA31382	combi	vic	1474	35	8	0	18560			157;2019	Pancreas biopt		65	PDAC	Malignant	PDAC	Head	Alive	No	No	No	Yes	27.95	No	-	No	-	Untagged	1	multiple	491	> 1 year	M	+	plastic	Internal	Bacteroidetes		False	Untagged	0		25-30	Untagged
AA31382	combi	vic	1475	38	11	0	18563			157;2019	Pancreas biopt		65	PDAC	Malignant	PDAC	Head	Alive	No	No	No	Yes	27.95	No	-	No	-	Untagged	1	multiple	491	> 1 year	M	+	plastic	Internal	Bacteroidetes		False	Untagged	0		25-30	Untagged
AA31382	combi	vic	1476	24	-3	0	18565			157;2019	Pancreas biopt		65	PDAC	Malignant	PDAC	Head	Alive	No	No	No	Yes	27.95	No	-	No	-	Untagged	1	multiple	491	> 1 year	M	+	plastic	Internal	Bacteroidetes		False	Untagged	0		25-30	Untagged
AA31382	combi	vic	1477	26	-1	0	18567			157;2019	Pancreas biopt		65	PDAC	Malignant	PDAC	Head	Alive	No	No	No	Yes	27.95	No	-	No	-	Untagged	1	multiple	491	> 1 year	M	+	plastic	Internal	Bacteroidetes		False	Untagged	0		25-30	Untagged
AA31382	combi	vic	1478	25	-2	0	18570			157;2019	Pancreas biopt		65	PDAC	Malignant	PDAC	Head	Alive	No	No	No	Yes	27.95	No	-	No	-	Untagged	1	multiple	491	> 1 year	M	+	plastic	Internal	Bacteroidetes		False	Untagged	0		25-30	Untagged
AA31382	combi	vic	1479	35	8	0	18572			157;2019	Pancreas biopt		65	PDAC	Malignant	PDAC	Head	Alive	No	No	No	Yes	27.95	No	-	No	-	Untagged	1	multiple	491	> 1 year	M	+	plastic	Internal	Bacteroidetes		False	Untagged	0		25-30	Untagged
AA31382	combi	vic	1480	22	-5	0	18575			157;2019	Pancreas biopt		65	PDAC	Malignant	PDAC	Head	Alive	No	No	No	Yes	27.95	No	-	No	-	Untagged	1	multiple	491	> 1 year	M	+	plastic	Internal	Bacteroidetes		False	Untagged	0		25-30	Untagged
AA31382	combi	vic	1481	34	7	0	18577			157;2019	Pancreas biopt		65	PDAC	Malignant	PDAC	Head	Alive	No	No	No	Yes	27.95	No	-	No	-	Untagged	1	multiple	491	> 1 year	M	+	plastic	Internal	Bacteroidetes		False	Untagged	0		25-30	Untagged
AA31382	combi	vic	1482	18	-9	0	18579			157;2019	Pancreas biopt		65	PDAC	Malignant	PDAC	Head	Alive	No	No	No	Yes	27.95	No	-	No	-	Untagged	1	multiple	491	> 1 year	M	+	plastic	Internal	Bacteroidetes		False	Untagged	0		25-30	Untagged
AA31382	combi	vic	1483	35	8	0	18582			157;2019	Pancreas biopt		65	PDAC	Malignant	PDAC	Head	Alive	No	No	No	Yes	27.95	No	-	No	-	Untagged	1	multiple	491	> 1 year	M	+	plastic	Internal	Bacteroidetes		False	Untagged	0		25-30	Untagged
AA31382	combi	vic	1484	24	-3	0	18584			157;2019	Pancreas biopt		65	PDAC	Malignant	PDAC	Head	Alive	No	No	No	Yes	27.95	No	-	No	-	Untagged	1	multiple	491	> 1 year	M	+	plastic	Internal	Bacteroidetes		False	Untagged	0		25-30	Untagged
AA31382	combi	vic	1485	23	-3	0	18586			157;2019	Pancreas biopt		65	PDAC	Malignant	PDAC	Head	Alive	No	No	No	Yes	27.95	No	-	No	-	Untagged	1	multiple	491	> 1 year	M	+	plastic	Internal	Bacteroidetes		False	Untagged	0		25-30	Untagged
AA31382	combi	vic	1486	42	15	0	18589			157;2019	Pancreas biopt		65	PDAC	Malignant	PDAC	Head	Alive	No	No	No	Yes	27.95	No	-	No	-	Untagged	1	multiple	491	> 1 year	M	+	plastic	Internal	Bacteroidetes		False	Untagged	0		25-30	Untagged
AA31382	combi	vic	1487	21	-5	0	18591			157;2019	Pancreas biopt		65	PDAC	Malignant	PDAC	Head	Alive	No	No	No	Yes	27.95	No	-	No	-	Untagged	1	multiple	491	> 1 year	M	+	plastic	Internal	Bacteroidetes		False	Untagged	0		25-30	Untagged
AA31382	combi	vic	1488	21	-6	0	18594			157;2019	Pancreas biopt		65	PDAC	Malignant	PDAC	Head	Alive	No	No	No	Yes	27.95	No	-	No	-	Untagged	1	multiple	491	> 1 year	M	+	plastic	Internal	Bacteroidetes		False	Untagged	0		25-30	Untagged
AA31382	combi	vic	1489	26	-1	0	18596			157;2019	Pancreas biopt		65	PDAC	Malignant	PDAC	Head	Alive	No	No	No	Yes	27.95	No	-	No	-	Untagged	1	multiple	491	> 1 year	M	+	plastic	Internal	Bacteroidetes		False	Untagged	0		25-30	Untagged
AA31382	combi	vic	1490	13	-14	0	18598			157;2019	Pancreas biopt		65	PDAC	Malignant	PDAC	Head	Alive	No	No	No	Yes	27.95	No	-	No	-	Untagged	1	multiple	491	> 1 year	M	+	plastic	Internal	Bacteroidetes		False	Untagged	0		25-30	Untagged
AA31382	combi	vic	1491	22	-5	0	18601			157;2019	Pancreas biopt		65	PDAC	Malignant	PDAC	Head	Alive	No	No	No	Yes	27.95	No	-	No	-	Untagged	1	multiple	491	> 1 year	M	+	plastic	Internal	Bacteroidetes		False	Untagged	0		25-30	Untagged
AA31382	combi	vic	1492	18	-9	0	18603			157;2019	Pancreas biopt		65	PDAC	Malignant	PDAC	Head	Alive	No	No	No	Yes	27.95	No	-	No	-	Untagged	1	multiple	491	> 1 year	M	+	plastic	Internal	Bacteroidetes		False	Untagged	0		25-30	Untagged
AA31382	combi	vic	1493	29	2	0	18606			157;2019	Pancreas biopt		65	PDAC	Malignant	PDAC	Head	Alive	No	No	No	Yes	27.95	No	-	No	-	Untagged	1	multiple	491	> 1 year	M	+	plastic	Internal	Bacteroidetes		False	Untagged	0		25-30	Untagged
AA31382	combi	vic	1494	30	3	0	18608			157;2019	Pancreas biopt		65	PDAC	Malignant	PDAC	Head	Alive	No	No	No	Yes	27.95	No	-	No	-	Untagged	1	multiple	491	> 1 year	M	+	plastic	Internal	Bacteroidetes		False	Untagged	0		25-30	Untagged
AA31382	combi	vic	1495	18	-9	0	18610			157;2019	Pancreas biopt		65	PDAC	Malignant	PDAC	Head	Alive	No	No	No	Yes	27.95	No	-	No	-	Untagged	1	multiple	491	> 1 year	M	+	plastic	Internal	Bacteroidetes		False	Untagged	0		25-30	Untagged
AA31382	combi	vic	1496	39	12	0	18613			157;2019	Pancreas biopt		65	PDAC	Malignant	PDAC	Head	Alive	No	No	No	Yes	27.95	No	-	No	-	Untagged	1	multiple	491	> 1 year	M	+	plastic	Internal	Bacteroidetes		False	Untagged	0		25-30	Untagged
AA31382	combi	vic	1497	27	0	0	18615			157;2019	Pancreas biopt		65	PDAC	Malignant	PDAC	Head	Alive	No	No	No	Yes	27.95	No	-	No	-	Untagged	1	multiple	491	> 1 year	M	+	plastic	Internal	Bacteroidetes		False	Untagged	0		25-30	Untagged
AA31382	combi	vic	1498	29	2	0	18618			157;2019	Pancreas biopt		65	PDAC	Malignant	PDAC	Head	Alive	No	No	No	Yes	27.95	No	-	No	-	Untagged	1	multiple	491	> 1 year	M	+	plastic	Internal	Bacteroidetes		False	Untagged	0		25-30	Untagged
AA31382	combi	vic	1499	23	-4	0	18620			157;2019	Pancreas biopt		65	PDAC	Malignant	PDAC	Head	Alive	No	No	No	Yes	27.95	No	-	No	-	Untagged	1	multiple	491	> 1 year	M	+	plastic	Internal	Bacteroidetes		False	Untagged	0		25-30	Untagged
AA31382	combi	vic	1500	17	-10	0	18622			157;2019	Pancreas biopt		65	PDAC	Malignant	PDAC	Head	Alive	No	No	No	Yes	27.95	No	-	No	-	Untagged	1	multiple	491	> 1 year	M	+	plastic	Internal	Bacteroidetes		False	Untagged	0		25-30	Untagged
AA31382	combi	vic		27	0	0	18624			157;2019	Pancreas biopt		65	PDAC	Malignant	PDAC	Head	Alive	No	No	No	Yes	27.95	No	-	No	-	Untagged	1	multiple	491	> 1 year	M	+	plastic	Internal	Bacteroidetes		False	Untagged	0		25-30	Untagged
AA31382	combi	vic		20	-7	0	18625			157;2019	Pancreas biopt		65	PDAC	Malignant	PDAC	Head	Alive	No	No	No	Yes	27.95	No	-	No	-	Untagged	1	multiple	491	> 1 year	M	+	plastic	Internal	Bacteroidetes		False	Untagged	0		25-30	Untagged
AA31382	combi	vic		25	-2	0	18626			157;2019	Pancreas biopt		65	PDAC	Malignant	PDAC	Head	Alive	No	No	No	Yes	27.95	No	-	No	-	Untagged	1	multiple	491	> 1 year	M	+	plastic	Internal	Bacteroidetes		False	Untagged	0		25-30	Untagged
AA31382	combi	vic		33	6	0	18627			157;2019	Pancreas biopt		65	PDAC	Malignant	PDAC	Head	Alive	No	No	No	Yes	27.95	No	-	No	-	Untagged	1	multiple	491	> 1 year	M	+	plastic	Internal	Bacteroidetes		False	Untagged	0		25-30	Untagged
AA31382	combi	vic		28	1	0	18628			157;2019	Pancreas biopt		65	PDAC	Malignant	PDAC	Head	Alive	No	No	No	Yes	27.95	No	-	No	-	Untagged	1	multiple	491	> 1 year	M	+	plastic	Internal	Bacteroidetes		False	Untagged	0		25-30	Untagged
AA31382	combi	vic		28	1	0	18629			157;2019	Pancreas biopt		65	PDAC	Malignant	PDAC	Head	Alive	No	No	No	Yes	27.95	No	-	No	-	Untagged	1	multiple	491	> 1 year	M	+	plastic	Internal	Bacteroidetes		False	Untagged	0		25-30	Untagged
AA31382	combi	vic		31	4	0	18630			157;2019	Pancreas biopt		65	PDAC	Malignant	PDAC	Head	Alive	No	No	No	Yes	27.95	No	-	No	-	Untagged	1	multiple	491	> 1 year	M	+	plastic	Internal	Bacteroidetes		False	Untagged	0		25-30	Untagged
AA31382	combi	vic		32	5	0	18631			157;2019	Pancreas biopt		65	PDAC	Malignant	PDAC	Head	Alive	No	No	No	Yes	27.95	No	-	No	-	Untagged	1	multiple	491	> 1 year	M	+	plastic	Internal	Bacteroidetes		False	Untagged	0		25-30	Untagged
AA31382	combi	vic		27	0	0	18632			157;2019	Pancreas biopt		65	PDAC	Malignant	PDAC	Head	Alive	No	No	No	Yes	27.95	No	-	No	-	Untagged	1	multiple	491	> 1 year	M	+	plastic	Internal	Bacteroidetes		False	Untagged	0		25-30	Untagged
AA31382	combi	vic		24	-3	0	18633			157;2019	Pancreas biopt		65	PDAC	Malignant	PDAC	Head	Alive	No	No	No	Yes	27.95	No	-	No	-	Untagged	1	multiple	491	> 1 year	M	+	plastic	Internal	Bacteroidetes		False	Untagged	0		25-30	Untagged
AA31382	combi	vic		23	-4	0	18634			157;2019	Pancreas biopt		65	PDAC	Malignant	PDAC	Head	Alive	No	No	No	Yes	27.95	No	-	No	-	Untagged	1	multiple	491	> 1 year	M	+	plastic	Internal	Bacteroidetes		False	Untagged	0		25-30	Untagged
AA31382	combi	vic		23	-4	0	18635			157;2019	Pancreas biopt		65	PDAC	Malignant	PDAC	Head	Alive	No	No	No	Yes	27.95	No	-	No	-	Untagged	1	multiple	491	> 1 year	M	+	plastic	Internal	Bacteroidetes		False	Untagged	0		25-30	Untagged
AA31382	combi	vic		39	12	0	18636			157;2019	Pancreas biopt		65	PDAC	Malignant	PDAC	Head	Alive	No	No	No	Yes	27.95	No	-	No	-	Untagged	1	multiple	491	> 1 year	M	+	plastic	Internal	Bacteroidetes		False	Untagged	0		25-30	Untagged
AA31382	combi	vic		25	-2	0	18637			157;2019	Pancreas biopt		65	PDAC	Malignant	PDAC	Head	Alive	No	No	No	Yes	27.95	No	-	No	-	Untagged	1	multiple	491	> 1 year	M	+	plastic	Internal	Bacteroidetes		False	Untagged	0		25-30	Untagged
AA31382	combi	vic		32	5	0	18638			157;2019	Pancreas biopt		65	PDAC	Malignant	PDAC	Head	Alive	No	No	No	Yes	27.95	No	-	No	-	Untagged	1	multiple	491	> 1 year	M	+	plastic	Internal	Bacteroidetes		False	Untagged	0		25-30	Untagged
AA31382	combi	vic		21	-6	0	18639			157;2019	Pancreas biopt		65	PDAC	Malignant	PDAC	Head	Alive	No	No	No	Yes	27.95	No	-	No	-	Untagged	1	multiple	491	> 1 year	M	+	plastic	Internal	Bacteroidetes		False	Untagged	0		25-30	Untagged
AA31382	combi	vic		36	9	0	18640			157;2019	Pancreas biopt		65	PDAC	Malignant	PDAC	Head	Alive	No	No	No	Yes	27.95	No	-	No	-	Untagged	1	multiple	491	> 1 year	M	+	plastic	Internal	Bacteroidetes		False	Untagged	0		25-30	Untagged
AA31382	combi	vic		9	-18	0	18641			157;2019	Pancreas biopt		65	PDAC	Malignant	PDAC	Head	Alive	No	No	No	Yes	27.95	No	-	No	-	Untagged	1	multiple	491	> 1 year	M	+	plastic	Internal	Bacteroidetes		False	Untagged	0		25-30	Untagged
AA31382	combi	vic		29	2	0	18642			157;2019	Pancreas biopt		65	PDAC	Malignant	PDAC	Head	Alive	No	No	No	Yes	27.95	No	-	No	-	Untagged	1	multiple	491	> 1 year	M	+	plastic	Internal	Bacteroidetes		False	Untagged	0		25-30	Untagged
AA31382	combi	vic		23	-4	0	18643			157;2019	Pancreas biopt		65	PDAC	Malignant	PDAC	Head	Alive	No	No	No	Yes	27.95	No	-	No	-	Untagged	1	multiple	491	> 1 year	M	+	plastic	Internal	Bacteroidetes		False	Untagged	0		25-30	Untagged
AA31382	combi	vic		38	11	0	18644			157;2019	Pancreas biopt		65	PDAC	Malignant	PDAC	Head	Alive	No	No	No	Yes	27.95	No	-	No	-	Untagged	1	multiple	491	> 1 year	M	+	plastic	Internal	Bacteroidetes		False	Untagged	0		25-30	Untagged
AA31382	combi	vic		28	1	0	18645			157;2019	Pancreas biopt		65	PDAC	Malignant	PDAC	Head	Alive	No	No	No	Yes	27.95	No	-	No	-	Untagged	1	multiple	491	> 1 year	M	+	plastic	Internal	Bacteroidetes		False	Untagged	0		25-30	Untagged
AA31382	combi	vic		36	9	0	18646			157;2019	Pancreas biopt		65	PDAC	Malignant	PDAC	Head	Alive	No	No	No	Yes	27.95	No	-	No	-	Untagged	1	multiple	491	> 1 year	M	+	plastic	Internal	Bacteroidetes		False	Untagged	0		25-30	Untagged
AA31382	combi	vic		28	1	0	18647			157;2019	Pancreas biopt		65	PDAC	Malignant	PDAC	Head	Alive	No	No	No	Yes	27.95	No	-	No	-	Untagged	1	multiple	491	> 1 year	M	+	plastic	Internal	Bacteroidetes		False	Untagged	0		25-30	Untagged
AA31382	combi	vic		28	1	0	18648			157;2019	Pancreas biopt		65	PDAC	Malignant	PDAC	Head	Alive	No	No	No	Yes	27.95	No	-	No	-	Untagged	1	multiple	491	> 1 year	M	+	plastic	Internal	Bacteroidetes		False	Untagged	0		25-30	Untagged
AA31382	combi	vic		34	7	0	18649			157;2019	Pancreas biopt		65	PDAC	Malignant	PDAC	Head	Alive	No	No	No	Yes	27.95	No	-	No	-	Untagged	1	multiple	491	> 1 year	M	+	plastic	Internal	Bacteroidetes		False	Untagged	0		25-30	Untagged
AA31382	combi	vic		29	2	0	18650			157;2019	Pancreas biopt		65	PDAC	Malignant	PDAC	Head	Alive	No	No	No	Yes	27.95	No	-	No	-	Untagged	1	multiple	491	> 1 year	M	+	plastic	Internal	Bacteroidetes		False	Untagged	0		25-30	Untagged
AA31382	combi	vic		28	1	0	18651			157;2019	Pancreas biopt		65	PDAC	Malignant	PDAC	Head	Alive	No	No	No	Yes	27.95	No	-	No	-	Untagged	1	multiple	491	> 1 year	M	+	plastic	Internal	Bacteroidetes		False	Untagged	0		25-30	Untagged
AA31382	combi	vic		36	9	0	18652			157;2019	Pancreas biopt		65	PDAC	Malignant	PDAC	Head	Alive	No	No	No	Yes	27.95	No	-	No	-	Untagged	1	multiple	491	> 1 year	M	+	plastic	Internal	Bacteroidetes		False	Untagged	0		25-30	Untagged
AA31382	combi	vic		33	6	0	18653			157;2019	Pancreas biopt		65	PDAC	Malignant	PDAC	Head	Alive	No	No	No	Yes	27.95	No	-	No	-	Untagged	1	multiple	491	> 1 year	M	+	plastic	Internal	Bacteroidetes		False	Untagged	0		25-30	Untagged
AA31382	combi	vic		28	1	0	18654			157;2019	Pancreas biopt		65	PDAC	Malignant	PDAC	Head	Alive	No	No	No	Yes	27.95	No	-	No	-	Untagged	1	multiple	491	> 1 year	M	+	plastic	Internal	Bacteroidetes		False	Untagged	0		25-30	Untagged
AA31382	combi	vic		21	-6	0	18655			157;2019	Pancreas biopt		65	PDAC	Malignant	PDAC	Head	Alive	No	No	No	Yes	27.95	No	-	No	-	Untagged	1	multiple	491	> 1 year	M	+	plastic	Internal	Bacteroidetes		False	Untagged	0		25-30	Untagged
AA31382	combi	vic		21	-6	0	18656			157;2019	Pancreas biopt		65	PDAC	Malignant	PDAC	Head	Alive	No	No	No	Yes	27.95	No	-	No	-	Untagged	1	multiple	491	> 1 year	M	+	plastic	Internal	Bacteroidetes		False	Untagged	0		25-30	Untagged
AA31382	combi	vic		16	-11	0	18657			157;2019	Pancreas biopt		65	PDAC	Malignant	PDAC	Head	Alive	No	No	No	Yes	27.95	No	-	No	-	Untagged	1	multiple	491	> 1 year	M	+	plastic	Internal	Bacteroidetes		False	Untagged	0		25-30	Untagged
AA31382	combi	vic		31	4	0	18658			157;2019	Pancreas biopt		65	PDAC	Malignant	PDAC	Head	Alive	No	No	No	Yes	27.95	No	-	No	-	Untagged	1	multiple	491	> 1 year	M	+	plastic	Internal	Bacteroidetes		False	Untagged	0		25-30	Untagged
AA31382	combi	vic		20	-8	0	18659			157;2019	Pancreas biopt		65	PDAC	Malignant	PDAC	Head	Alive	No	No	No	Yes	27.95	No	-	No	-	Untagged	1	multiple	491	> 1 year	M	+	plastic	Internal	Bacteroidetes		False	Untagged	0		25-30	Untagged
AA31382	combi	vic		26	-2	0	18660			157;2019	Pancreas biopt		65	PDAC	Malignant	PDAC	Head	Alive	No	No	No	Yes	27.95	No	-	No	-	Untagged	1	multiple	491	> 1 year	M	+	plastic	Internal	Bacteroidetes		False	Untagged	0		25-30	Untagged
AA31382	combi	vic		26	-2	0	18661			157;2019	Pancreas biopt		65	PDAC	Malignant	PDAC	Head	Alive	No	No	No	Yes	27.95	No	-	No	-	Untagged	1	multiple	491	> 1 year	M	+	plastic	Internal	Bacteroidetes		False	Untagged	0		25-30	Untagged
AA31382	combi	vic		31	3	0	18662			157;2019	Pancreas biopt		65	PDAC	Malignant	PDAC	Head	Alive	No	No	No	Yes	27.95	No	-	No	-	Untagged	1	multiple	491	> 1 year	M	+	plastic	Internal	Bacteroidetes		False	Untagged	0		25-30	Untagged
AA31382	combi	vic		35	7	0	18663			157;2019	Pancreas biopt		65	PDAC	Malignant	PDAC	Head	Alive	No	No	No	Yes	27.95	No	-	No	-	Untagged	1	multiple	491	> 1 year	M	+	plastic	Internal	Bacteroidetes		False	Untagged	0		25-30	Untagged
AA31382	combi	vic		31	3	0	18664			157;2019	Pancreas biopt		65	PDAC	Malignant	PDAC	Head	Alive	No	No	No	Yes	27.95	No	-	No	-	Untagged	1	multiple	491	> 1 year	M	+	plastic	Internal	Bacteroidetes		False	Untagged	0		25-30	Untagged
AA31382	combi	vic		20	-8	0	18665			157;2019	Pancreas biopt		65	PDAC	Malignant	PDAC	Head	Alive	No	No	No	Yes	27.95	No	-	No	-	Untagged	1	multiple	491	> 1 year	M	+	plastic	Internal	Bacteroidetes		False	Untagged	0		25-30	Untagged
AA31382	combi	vic		25	-3	0	18666			157;2019	Pancreas biopt		65	PDAC	Malignant	PDAC	Head	Alive	No	No	No	Yes	27.95	No	-	No	-	Untagged	1	multiple	491	> 1 year	M	+	plastic	Internal	Bacteroidetes		False	Untagged	0		25-30	Untagged
AA31382	combi	vic		26	-2	0	18667			157;2019	Pancreas biopt		65	PDAC	Malignant	PDAC	Head	Alive	No	No	No	Yes	27.95	No	-	No	-	Untagged	1	multiple	491	> 1 year	M	+	plastic	Internal	Bacteroidetes		False	Untagged	0		25-30	Untagged
AA31382	combi	vic		25	-3	0	18668			157;2019	Pancreas biopt		65	PDAC	Malignant	PDAC	Head	Alive	No	No	No	Yes	27.95	No	-	No	-	Untagged	1	multiple	491	> 1 year	M	+	plastic	Internal	Bacteroidetes		False	Untagged	0		25-30	Untagged
AA31382	combi	vic		33	5	0	18669			157;2019	Pancreas biopt		65	PDAC	Malignant	PDAC	Head	Alive	No	No	No	Yes	27.95	No	-	No	-	Untagged	1	multiple	491	> 1 year	M	+	plastic	Internal	Bacteroidetes		False	Untagged	0		25-30	Untagged
AA31382	combi	vic		34	6	0	18670			157;2019	Pancreas biopt		65	PDAC	Malignant	PDAC	Head	Alive	No	No	No	Yes	27.95	No	-	No	-	Untagged	1	multiple	491	> 1 year	M	+	plastic	Internal	Bacteroidetes		False	Untagged	0		25-30	Untagged
AA31382	combi	vic		25	-3	0	18671			157;2019	Pancreas biopt		65	PDAC	Malignant	PDAC	Head	Alive	No	No	No	Yes	27.95	No	-	No	-	Untagged	1	multiple	491	> 1 year	M	+	plastic	Internal	Bacteroidetes		False	Untagged	0		25-30	Untagged
AA31382	combi	vic		17	-11	0	18672			157;2019	Pancreas biopt		65	PDAC	Malignant	PDAC	Head	Alive	No	No	No	Yes	27.95	No	-	No	-	Untagged	1	multiple	491	> 1 year	M	+	plastic	Internal	Bacteroidetes		False	Untagged	0		25-30	Untagged
AA31382	combi	vic		24	-4	0	18673			157;2019	Pancreas biopt		65	PDAC	Malignant	PDAC	Head	Alive	No	No	No	Yes	27.95	No	-	No	-	Untagged	1	multiple	491	> 1 year	M	+	plastic	Internal	Bacteroidetes		False	Untagged	0		25-30	Untagged
AA31382	combi	vic		22	-6	0	18674			157;2019	Pancreas biopt		65	PDAC	Malignant	PDAC	Head	Alive	No	No	No	Yes	27.95	No	-	No	-	Untagged	1	multiple	491	> 1 year	M	+	plastic	Internal	Bacteroidetes		False	Untagged	0		25-30	Untagged
AA31382	combi	vic		35	7	0	18675			157;2019	Pancreas biopt		65	PDAC	Malignant	PDAC	Head	Alive	No	No	No	Yes	27.95	No	-	No	-	Untagged	1	multiple	491	> 1 year	M	+	plastic	Internal	Bacteroidetes		False	Untagged	0		25-30	Untagged
AA31382	combi	vic		25	-3	0	18676			157;2019	Pancreas biopt		65	PDAC	Malignant	PDAC	Head	Alive	No	No	No	Yes	27.95	No	-	No	-	Untagged	1	multiple	491	> 1 year	M	+	plastic	Internal	Bacteroidetes		False	Untagged	0		25-30	Untagged
AA31382	combi	vic		31	3	0	18677			157;2019	Pancreas biopt		65	PDAC	Malignant	PDAC	Head	Alive	No	No	No	Yes	27.95	No	-	No	-	Untagged	1	multiple	491	> 1 year	M	+	plastic	Internal	Bacteroidetes		False	Untagged	0		25-30	Untagged
AA31382	combi	vic		33	5	0	18678			157;2019	Pancreas biopt		65	PDAC	Malignant	PDAC	Head	Alive	No	No	No	Yes	27.95	No	-	No	-	Untagged	1	multiple	491	> 1 year	M	+	plastic	Internal	Bacteroidetes		False	Untagged	0		25-30	Untagged
AA31382	combi	vic		19	-9	0	18679			157;2019	Pancreas biopt		65	PDAC	Malignant	PDAC	Head	Alive	No	No	No	Yes	27.95	No	-	No	-	Untagged	1	multiple	491	> 1 year	M	+	plastic	Internal	Bacteroidetes		False	Untagged	0		25-30	Untagged
AA31382	combi	vic		21	-7	0	18680			157;2019	Pancreas biopt		65	PDAC	Malignant	PDAC	Head	Alive	No	No	No	Yes	27.95	No	-	No	-	Untagged	1	multiple	491	> 1 year	M	+	plastic	Internal	Bacteroidetes		False	Untagged	0		25-30	Untagged
AA31382	combi	vic		34	6	0	18681			157;2019	Pancreas biopt		65	PDAC	Malignant	PDAC	Head	Alive	No	No	No	Yes	27.95	No	-	No	-	Untagged	1	multiple	491	> 1 year	M	+	plastic	Internal	Bacteroidetes		False	Untagged	0		25-30	Untagged
AA31382	combi	vic		25	-3	0	18682			157;2019	Pancreas biopt		65	PDAC	Malignant	PDAC	Head	Alive	No	No	No	Yes	27.95	No	-	No	-	Untagged	1	multiple	491	> 1 year	M	+	plastic	Internal	Bacteroidetes		False	Untagged	0		25-30	Untagged
AA31382	combi	vic		22	-6	0	18683			157;2019	Pancreas biopt		65	PDAC	Malignant	PDAC	Head	Alive	No	No	No	Yes	27.95	No	-	No	-	Untagged	1	multiple	491	> 1 year	M	+	plastic	Internal	Bacteroidetes		False	Untagged	0		25-30	Untagged
AA31382	combi	vic		28	1	0	18684			157;2019	Pancreas biopt		65	PDAC	Malignant	PDAC	Head	Alive	No	No	No	Yes	27.95	No	-	No	-	Untagged	1	multiple	491	> 1 year	M	+	plastic	Internal	Bacteroidetes		False	Untagged	0		25-30	Untagged
AA31382	combi	vic		23	-5	0	18685			157;2019	Pancreas biopt		65	PDAC	Malignant	PDAC	Head	Alive	No	No	No	Yes	27.95	No	-	No	-	Untagged	1	multiple	491	> 1 year	M	+	plastic	Internal	Bacteroidetes		False	Untagged	0		25-30	Untagged
AA31382	combi	vic		25	-3	0	18686			157;2019	Pancreas biopt		65	PDAC	Malignant	PDAC	Head	Alive	No	No	No	Yes	27.95	No	-	No	-	Untagged	1	multiple	491	> 1 year	M	+	plastic	Internal	Bacteroidetes		False	Untagged	0		25-30	Untagged
AA31382	combi	vic		38	10	0	18687			157;2019	Pancreas biopt		65	PDAC	Malignant	PDAC	Head	Alive	No	No	No	Yes	27.95	No	-	No	-	Untagged	1	multiple	491	> 1 year	M	+	plastic	Internal	Bacteroidetes		False	Untagged	0		25-30	Untagged
AA31382	combi	vic		30	2	0	18688			157;2019	Pancreas biopt		65	PDAC	Malignant	PDAC	Head	Alive	No	No	No	Yes	27.95	No	-	No	-	Untagged	1	multiple	491	> 1 year	M	+	plastic	Internal	Bacteroidetes		False	Untagged	0		25-30	Untagged
AA31382	combi	vic		24	-4	0	18689			157;2019	Pancreas biopt		65	PDAC	Malignant	PDAC	Head	Alive	No	No	No	Yes	27.95	No	-	No	-	Untagged	1	multiple	491	> 1 year	M	+	plastic	Internal	Bacteroidetes		False	Untagged	0		25-30	Untagged
AA31382	combi	vic		21	-7	0	18690			157;2019	Pancreas biopt		65	PDAC	Malignant	PDAC	Head	Alive	No	No	No	Yes	27.95	No	-	No	-	Untagged	1	multiple	491	> 1 year	M	+	plastic	Internal	Bacteroidetes		False	Untagged	0		25-30	Untagged
AA31382	combi	vic		23	-5	0	18691			157;2019	Pancreas biopt		65	PDAC	Malignant	PDAC	Head	Alive	No	No	No	Yes	27.95	No	-	No	-	Untagged	1	multiple	491	> 1 year	M	+	plastic	Internal	Bacteroidetes		False	Untagged	0		25-30	Untagged
AA31382	combi	vic		33	5	0	18692			157;2019	Pancreas biopt		65	PDAC	Malignant	PDAC	Head	Alive	No	No	No	Yes	27.95	No	-	No	-	Untagged	1	multiple	491	> 1 year	M	+	plastic	Internal	Bacteroidetes		False	Untagged	0		25-30	Untagged
AA31382	combi	vic		28	0	0	18693			157;2019	Pancreas biopt		65	PDAC	Malignant	PDAC	Head	Alive	No	No	No	Yes	27.95	No	-	No	-	Untagged	1	multiple	491	> 1 year	M	+	plastic	Internal	Bacteroidetes		False	Untagged	0		25-30	Untagged
AA31382	combi	vic		29	1	0	18694			157;2019	Pancreas biopt		65	PDAC	Malignant	PDAC	Head	Alive	No	No	No	Yes	27.95	No	-	No	-	Untagged	1	multiple	491	> 1 year	M	+	plastic	Internal	Bacteroidetes		False	Untagged	0		25-30	Untagged
AA31382	combi	vic		30	2	0	18695			157;2019	Pancreas biopt		65	PDAC	Malignant	PDAC	Head	Alive	No	No	No	Yes	27.95	No	-	No	-	Untagged	1	multiple	491	> 1 year	M	+	plastic	Internal	Bacteroidetes		False	Untagged	0		25-30	Untagged
AA31382	combi	vic		36	8	0	18696			157;2019	Pancreas biopt		65	PDAC	Malignant	PDAC	Head	Alive	No	No	No	Yes	27.95	No	-	No	-	Untagged	1	multiple	491	> 1 year	M	+	plastic	Internal	Bacteroidetes		False	Untagged	0		25-30	Untagged
AA31382	combi	vic		24	-4	0	18697			157;2019	Pancreas biopt		65	PDAC	Malignant	PDAC	Head	Alive	No	No	No	Yes	27.95	No	-	No	-	Untagged	1	multiple	491	> 1 year	M	+	plastic	Internal	Bacteroidetes		False	Untagged	0		25-30	Untagged
AA31382	combi	vic		29	1	0	18698			157;2019	Pancreas biopt		65	PDAC	Malignant	PDAC	Head	Alive	No	No	No	Yes	27.95	No	-	No	-	Untagged	1	multiple	491	> 1 year	M	+	plastic	Internal	Bacteroidetes		False	Untagged	0		25-30	Untagged
AA31382	combi	vic		26	-2	0	18699			157;2019	Pancreas biopt		65	PDAC	Malignant	PDAC	Head	Alive	No	No	No	Yes	27.95	No	-	No	-	Untagged	1	multiple	491	> 1 year	M	+	plastic	Internal	Bacteroidetes		False	Untagged	0		25-30	Untagged
AA31382	combi	vic		20	-8	0	18700			157;2019	Pancreas biopt		65	PDAC	Malignant	PDAC	Head	Alive	No	No	No	Yes	27.95	No	-	No	-	Untagged	1	multiple	491	> 1 year	M	+	plastic	Internal	Bacteroidetes		False	Untagged	0		25-30	Untagged
AA31382	combi	vic		33	5	0	18701			157;2019	Pancreas biopt		65	PDAC	Malignant	PDAC	Head	Alive	No	No	No	Yes	27.95	No	-	No	-	Untagged	1	multiple	491	> 1 year	M	+	plastic	Internal	Bacteroidetes		False	Untagged	0		25-30	Untagged
AA31382	combi	vic		35	7	0	18702			157;2019	Pancreas biopt		65	PDAC	Malignant	PDAC	Head	Alive	No	No	No	Yes	27.95	No	-	No	-	Untagged	1	multiple	491	> 1 year	M	+	plastic	Internal	Bacteroidetes		False	Untagged	0		25-30	Untagged
AA31382	combi	vic		33	5	0	18703			157;2019	Pancreas biopt		65	PDAC	Malignant	PDAC	Head	Alive	No	No	No	Yes	27.95	No	-	No	-	Untagged	1	multiple	491	> 1 year	M	+	plastic	Internal	Bacteroidetes		False	Untagged	0		25-30	Untagged
AA31382	combi	vic		29	1	0	18704			157;2019	Pancreas biopt		65	PDAC	Malignant	PDAC	Head	Alive	No	No	No	Yes	27.95	No	-	No	-	Untagged	1	multiple	491	> 1 year	M	+	plastic	Internal	Bacteroidetes		False	Untagged	0		25-30	Untagged
AA31382	combi	vic		26	-2	0	18705			157;2019	Pancreas biopt		65	PDAC	Malignant	PDAC	Head	Alive	No	No	No	Yes	27.95	No	-	No	-	Untagged	1	multiple	491	> 1 year	M	+	plastic	Internal	Bacteroidetes		False	Untagged	0		25-30	Untagged
AA31382	combi	vic		30	2	0	18706			157;2019	Pancreas biopt		65	PDAC	Malignant	PDAC	Head	Alive	No	No	No	Yes	27.95	No	-	No	-	Untagged	1	multiple	491	> 1 year	M	+	plastic	Internal	Bacteroidetes		False	Untagged	0		25-30	Untagged
AA31382	combi	vic		27	-1	0	18707			157;2019	Pancreas biopt		65	PDAC	Malignant	PDAC	Head	Alive	No	No	No	Yes	27.95	No	-	No	-	Untagged	1	multiple	491	> 1 year	M	+	plastic	Internal	Bacteroidetes		False	Untagged	0		25-30	Untagged
AA31382	combi	vic		24	-4	0	18708			157;2019	Pancreas biopt		65	PDAC	Malignant	PDAC	Head	Alive	No	No	No	Yes	27.95	No	-	No	-	Untagged	1	multiple	491	> 1 year	M	+	plastic	Internal	Bacteroidetes		False	Untagged	0		25-30	Untagged
AA31382	combi	vic		29	1	0	18709			157;2019	Pancreas biopt		65	PDAC	Malignant	PDAC	Head	Alive	No	No	No	Yes	27.95	No	-	No	-	Untagged	1	multiple	491	> 1 year	M	+	plastic	Internal	Bacteroidetes		False	Untagged	0		25-30	Untagged
AA31382	combi	vic		30	2	0	18710			157;2019	Pancreas biopt		65	PDAC	Malignant	PDAC	Head	Alive	No	No	No	Yes	27.95	No	-	No	-	Untagged	1	multiple	491	> 1 year	M	+	plastic	Internal	Bacteroidetes		False	Untagged	0		25-30	Untagged
AA31382	combi	vic		23	-5	0	18711			157;2019	Pancreas biopt		65	PDAC	Malignant	PDAC	Head	Alive	No	No	No	Yes	27.95	No	-	No	-	Untagged	1	multiple	491	> 1 year	M	+	plastic	Internal	Bacteroidetes		False	Untagged	0		25-30	Untagged
AA31382	combi	vic		16	-12	0	18712			157;2019	Pancreas biopt		65	PDAC	Malignant	PDAC	Head	Alive	No	No	No	Yes	27.95	No	-	No	-	Untagged	1	multiple	491	> 1 year	M	+	plastic	Internal	Bacteroidetes		False	Untagged	0		25-30	Untagged
AA31382	combi	vic		26	-2	0	18713			157;2019	Pancreas biopt		65	PDAC	Malignant	PDAC	Head	Alive	No	No	No	Yes	27.95	No	-	No	-	Untagged	1	multiple	491	> 1 year	M	+	plastic	Internal	Bacteroidetes		False	Untagged	0		25-30	Untagged
AA31382	combi	vic		34	6	0	18714			157;2019	Pancreas biopt		65	PDAC	Malignant	PDAC	Head	Alive	No	No	No	Yes	27.95	No	-	No	-	Untagged	1	multiple	491	> 1 year	M	+	plastic	Internal	Bacteroidetes		False	Untagged	0		25-30	Untagged
AA31382	combi	vic		29	1	0	18715			157;2019	Pancreas biopt		65	PDAC	Malignant	PDAC	Head	Alive	No	No	No	Yes	27.95	No	-	No	-	Untagged	1	multiple	491	> 1 year	M	+	plastic	Internal	Bacteroidetes		False	Untagged	0		25-30	Untagged
AA31382	combi	vic		27	-1	0	18716			157;2019	Pancreas biopt		65	PDAC	Malignant	PDAC	Head	Alive	No	No	No	Yes	27.95	No	-	No	-	Untagged	1	multiple	491	> 1 year	M	+	plastic	Internal	Bacteroidetes		False	Untagged	0		25-30	Untagged
AA31382	combi	vic		31	3	0	18717			157;2019	Pancreas biopt		65	PDAC	Malignant	PDAC	Head	Alive	No	No	No	Yes	27.95	No	-	No	-	Untagged	1	multiple	491	> 1 year	M	+	plastic	Internal	Bacteroidetes		False	Untagged	0		25-30	Untagged
AA31382	combi	vic		21	-7	0	18718			157;2019	Pancreas biopt		65	PDAC	Malignant	PDAC	Head	Alive	No	No	No	Yes	27.95	No	-	No	-	Untagged	1	multiple	491	> 1 year	M	+	plastic	Internal	Bacteroidetes		False	Untagged	0		25-30	Untagged
AA31382	combi	vic		35	7	0	18719			157;2019	Pancreas biopt		65	PDAC	Malignant	PDAC	Head	Alive	No	No	No	Yes	27.95	No	-	No	-	Untagged	1	multiple	491	> 1 year	M	+	plastic	Internal	Bacteroidetes		False	Untagged	0		25-30	Untagged
AA31382	combi	vic		35	7	0	18720			157;2019	Pancreas biopt		65	PDAC	Malignant	PDAC	Head	Alive	No	No	No	Yes	27.95	No	-	No	-	Untagged	1	multiple	491	> 1 year	M	+	plastic	Internal	Bacteroidetes		False	Untagged	0		25-30	Untagged
AA31382	combi	vic		34	6	0	18721			157;2019	Pancreas biopt		65	PDAC	Malignant	PDAC	Head	Alive	No	No	No	Yes	27.95	No	-	No	-	Untagged	1	multiple	491	> 1 year	M	+	plastic	Internal	Bacteroidetes		False	Untagged	0		25-30	Untagged
AA31382	combi	vic		26	-2	0	18722			157;2019	Pancreas biopt		65	PDAC	Malignant	PDAC	Head	Alive	No	No	No	Yes	27.95	No	-	No	-	Untagged	1	multiple	491	> 1 year	M	+	plastic	Internal	Bacteroidetes		False	Untagged	0		25-30	Untagged
AA31382	combi	vic		32	4	0	18723			157;2019	Pancreas biopt		65	PDAC	Malignant	PDAC	Head	Alive	No	No	No	Yes	27.95	No	-	No	-	Untagged	1	multiple	491	> 1 year	M	+	plastic	Internal	Bacteroidetes		False	Untagged	0		25-30	Untagged
AA31382	combi	vic		40	12	0	18724			157;2019	Pancreas biopt		65	PDAC	Malignant	PDAC	Head	Alive	No	No	No	Yes	27.95	No	-	No	-	Untagged	1	multiple	491	> 1 year	M	+	plastic	Internal	Bacteroidetes		False	Untagged	0		25-30	Untagged
AA31382	combi	vic		25	-3	0	18725			157;2019	Pancreas biopt		65	PDAC	Malignant	PDAC	Head	Alive	No	No	No	Yes	27.95	No	-	No	-	Untagged	1	multiple	491	> 1 year	M	+	plastic	Internal	Bacteroidetes		False	Untagged	0		25-30	Untagged
AA31382	combi	vic		38	10	0	18726			157;2019	Pancreas biopt		65	PDAC	Malignant	PDAC	Head	Alive	No	No	No	Yes	27.95	No	-	No	-	Untagged	1	multiple	491	> 1 year	M	+	plastic	Internal	Bacteroidetes		False	Untagged	0		25-30	Untagged
AA31382	combi	vic		21	-7	0	18727			157;2019	Pancreas biopt		65	PDAC	Malignant	PDAC	Head	Alive	No	No	No	Yes	27.95	No	-	No	-	Untagged	1	multiple	491	> 1 year	M	+	plastic	Internal	Bacteroidetes		False	Untagged	0		25-30	Untagged
AA31382	combi	vic		31	3	0	18728			157;2019	Pancreas biopt		65	PDAC	Malignant	PDAC	Head	Alive	No	No	No	Yes	27.95	No	-	No	-	Untagged	1	multiple	491	> 1 year	M	+	plastic	Internal	Bacteroidetes		False	Untagged	0		25-30	Untagged
AA31382	combi	vic		12	-16	0	18729			157;2019	Pancreas biopt		65	PDAC	Malignant	PDAC	Head	Alive	No	No	No	Yes	27.95	No	-	No	-	Untagged	1	multiple	491	> 1 year	M	+	plastic	Internal	Bacteroidetes		False	Untagged	0		25-30	Untagged
AA31382	combi	vic		33	5	0	18730			157;2019	Pancreas biopt		65	PDAC	Malignant	PDAC	Head	Alive	No	No	No	Yes	27.95	No	-	No	-	Untagged	1	multiple	491	> 1 year	M	+	plastic	Internal	Bacteroidetes		False	Untagged	0		25-30	Untagged
AA31382	combi	vic		30	2	0	18731			157;2019	Pancreas biopt		65	PDAC	Malignant	PDAC	Head	Alive	No	No	No	Yes	27.95	No	-	No	-	Untagged	1	multiple	491	> 1 year	M	+	plastic	Internal	Bacteroidetes		False	Untagged	0		25-30	Untagged
AA31382	combi	vic		32	4	0	18732			157;2019	Pancreas biopt		65	PDAC	Malignant	PDAC	Head	Alive	No	No	No	Yes	27.95	No	-	No	-	Untagged	1	multiple	491	> 1 year	M	+	plastic	Internal	Bacteroidetes		False	Untagged	0		25-30	Untagged
AA31382	combi	vic		23	-5	0	18733			157;2019	Pancreas biopt		65	PDAC	Malignant	PDAC	Head	Alive	No	No	No	Yes	27.95	No	-	No	-	Untagged	1	multiple	491	> 1 year	M	+	plastic	Internal	Bacteroidetes		False	Untagged	0		25-30	Untagged
AA31382	combi	vic		17	-11	0	18734			157;2019	Pancreas biopt		65	PDAC	Malignant	PDAC	Head	Alive	No	No	No	Yes	27.95	No	-	No	-	Untagged	1	multiple	491	> 1 year	M	+	plastic	Internal	Bacteroidetes		False	Untagged	0		25-30	Untagged
AA31382	combi	vic		32	4	0	18735			157;2019	Pancreas biopt		65	PDAC	Malignant	PDAC	Head	Alive	No	No	No	Yes	27.95	No	-	No	-	Untagged	1	multiple	491	> 1 year	M	+	plastic	Internal	Bacteroidetes		False	Untagged	0		25-30	Untagged
AA31382	combi	vic		32	4	0	18736			157;2019	Pancreas biopt		65	PDAC	Malignant	PDAC	Head	Alive	No	No	No	Yes	27.95	No	-	No	-	Untagged	1	multiple	491	> 1 year	M	+	plastic	Internal	Bacteroidetes		False	Untagged	0		25-30	Untagged
AA31382	combi	vic		19	-9	0	18737			157;2019	Pancreas biopt		65	PDAC	Malignant	PDAC	Head	Alive	No	No	No	Yes	27.95	No	-	No	-	Untagged	1	multiple	491	> 1 year	M	+	plastic	Internal	Bacteroidetes		False	Untagged	0		25-30	Untagged
AA31382	combi	vic		20	-8	0	18738			157;2019	Pancreas biopt		65	PDAC	Malignant	PDAC	Head	Alive	No	No	No	Yes	27.95	No	-	No	-	Untagged	1	multiple	491	> 1 year	M	+	plastic	Internal	Bacteroidetes		False	Untagged	0		25-30	Untagged
AA31382	combi	vic		20	-8	0	18739			157;2019	Pancreas biopt		65	PDAC	Malignant	PDAC	Head	Alive	No	No	No	Yes	27.95	No	-	No	-	Untagged	1	multiple	491	> 1 year	M	+	plastic	Internal	Bacteroidetes		False	Untagged	0		25-30	Untagged
AA31382	combi	vic		30	2	0	18740			157;2019	Pancreas biopt		65	PDAC	Malignant	PDAC	Head	Alive	No	No	No	Yes	27.95	No	-	No	-	Untagged	1	multiple	491	> 1 year	M	+	plastic	Internal	Bacteroidetes		False	Untagged	0		25-30	Untagged
AA31382	combi	vic		32	4	0	18741			157;2019	Pancreas biopt		65	PDAC	Malignant	PDAC	Head	Alive	No	No	No	Yes	27.95	No	-	No	-	Untagged	1	multiple	491	> 1 year	M	+	plastic	Internal	Bacteroidetes		False	Untagged	0		25-30	Untagged
AA31382	combi	vic		32	4	0	18742			157;2019	Pancreas biopt		65	PDAC	Malignant	PDAC	Head	Alive	No	No	No	Yes	27.95	No	-	No	-	Untagged	1	multiple	491	> 1 year	M	+	plastic	Internal	Bacteroidetes		False	Untagged	0		25-30	Untagged
AA31382	combi	vic		13	-15	0	18743			157;2019	Pancreas biopt		65	PDAC	Malignant	PDAC	Head	Alive	No	No	No	Yes	27.95	No	-	No	-	Untagged	1	multiple	491	> 1 year	M	+	plastic	Internal	Bacteroidetes		False	Untagged	0		25-30	Untagged
AA31382	combi	vic		23	-5	0	18744			157;2019	Pancreas biopt		65	PDAC	Malignant	PDAC	Head	Alive	No	No	No	Yes	27.95	No	-	No	-	Untagged	1	multiple	491	> 1 year	M	+	plastic	Internal	Bacteroidetes		False	Untagged	0		25-30	Untagged
AA31382	combi	vic		31	3	0	18745			157;2019	Pancreas biopt		65	PDAC	Malignant	PDAC	Head	Alive	No	No	No	Yes	27.95	No	-	No	-	Untagged	1	multiple	491	> 1 year	M	+	plastic	Internal	Bacteroidetes		False	Untagged	0		25-30	Untagged
AA31382	combi	vic		37	9	0	18746			157;2019	Pancreas biopt		65	PDAC	Malignant	PDAC	Head	Alive	No	No	No	Yes	27.95	No	-	No	-	Untagged	1	multiple	491	> 1 year	M	+	plastic	Internal	Bacteroidetes		False	Untagged	0		25-30	Untagged
AA31382	combi	vic		32	4	0	18747			157;2019	Pancreas biopt		65	PDAC	Malignant	PDAC	Head	Alive	No	No	No	Yes	27.95	No	-	No	-	Untagged	1	multiple	491	> 1 year	M	+	plastic	Internal	Bacteroidetes		False	Untagged	0		25-30	Untagged
AA31382	combi	vic		29	1	0	18748			157;2019	Pancreas biopt		65	PDAC	Malignant	PDAC	Head	Alive	No	No	No	Yes	27.95	No	-	No	-	Untagged	1	multiple	491	> 1 year	M	+	plastic	Internal	Bacteroidetes		False	Untagged	0		25-30	Untagged
AA31382	combi	vic		20	-8	0	18749			157;2019	Pancreas biopt		65	PDAC	Malignant	PDAC	Head	Alive	No	No	No	Yes	27.95	No	-	No	-	Untagged	1	multiple	491	> 1 year	M	+	plastic	Internal	Bacteroidetes		False	Untagged	0		25-30	Untagged
AA31382	combi	vic		28	0	0	18750			157;2019	Pancreas biopt		65	PDAC	Malignant	PDAC	Head	Alive	No	No	No	Yes	27.95	No	-	No	-	Untagged	1	multiple	491	> 1 year	M	+	plastic	Internal	Bacteroidetes		False	Untagged	0		25-30	Untagged
AA31382	combi	vic		31	3	0	18751			157;2019	Pancreas biopt		65	PDAC	Malignant	PDAC	Head	Alive	No	No	No	Yes	27.95	No	-	No	-	Untagged	1	multiple	491	> 1 year	M	+	plastic	Internal	Bacteroidetes		False	Untagged	0		25-30	Untagged
AA31382	combi	vic		20	-8	0	18752			157;2019	Pancreas biopt		65	PDAC	Malignant	PDAC	Head	Alive	No	No	No	Yes	27.95	No	-	No	-	Untagged	1	multiple	491	> 1 year	M	+	plastic	Internal	Bacteroidetes		False	Untagged	0		25-30	Untagged
AA31382	combi	vic		22	-6	0	18753			157;2019	Pancreas biopt		65	PDAC	Malignant	PDAC	Head	Alive	No	No	No	Yes	27.95	No	-	No	-	Untagged	1	multiple	491	> 1 year	M	+	plastic	Internal	Bacteroidetes		False	Untagged	0		25-30	Untagged
AA31382	combi	vic		34	6	0	18754			157;2019	Pancreas biopt		65	PDAC	Malignant	PDAC	Head	Alive	No	No	No	Yes	27.95	No	-	No	-	Untagged	1	multiple	491	> 1 year	M	+	plastic	Internal	Bacteroidetes		False	Untagged	0		25-30	Untagged
AA31382	combi	vic		24	-4	0	18755			157;2019	Pancreas biopt		65	PDAC	Malignant	PDAC	Head	Alive	No	No	No	Yes	27.95	No	-	No	-	Untagged	1	multiple	491	> 1 year	M	+	plastic	Internal	Bacteroidetes		False	Untagged	0		25-30	Untagged
AA31382	combi	vic		26	-2	0	18756			157;2019	Pancreas biopt		65	PDAC	Malignant	PDAC	Head	Alive	No	No	No	Yes	27.95	No	-	No	-	Untagged	1	multiple	491	> 1 year	M	+	plastic	Internal	Bacteroidetes		False	Untagged	0		25-30	Untagged
AA31382	combi	vic		32	4	0	18757			157;2019	Pancreas biopt		65	PDAC	Malignant	PDAC	Head	Alive	No	No	No	Yes	27.95	No	-	No	-	Untagged	1	multiple	491	> 1 year	M	+	plastic	Internal	Bacteroidetes		False	Untagged	0		25-30	Untagged
AA31382	combi	vic		31	3	0	18758			157;2019	Pancreas biopt		65	PDAC	Malignant	PDAC	Head	Alive	No	No	No	Yes	27.95	No	-	No	-	Untagged	1	multiple	491	> 1 year	M	+	plastic	Internal	Bacteroidetes		False	Untagged	0		25-30	Untagged
AA31382	combi	vic		33	5	0	18759			157;2019	Pancreas biopt		65	PDAC	Malignant	PDAC	Head	Alive	No	No	No	Yes	27.95	No	-	No	-	Untagged	1	multiple	491	> 1 year	M	+	plastic	Internal	Bacteroidetes		False	Untagged	0		25-30	Untagged
AA31382	combi	vic		28	0	0	18760			157;2019	Pancreas biopt		65	PDAC	Malignant	PDAC	Head	Alive	No	No	No	Yes	27.95	No	-	No	-	Untagged	1	multiple	491	> 1 year	M	+	plastic	Internal	Bacteroidetes		False	Untagged	0		25-30	Untagged
AA31382	combi	vic		30	2	0	18761			157;2019	Pancreas biopt		65	PDAC	Malignant	PDAC	Head	Alive	No	No	No	Yes	27.95	No	-	No	-	Untagged	1	multiple	491	> 1 year	M	+	plastic	Internal	Bacteroidetes		False	Untagged	0		25-30	Untagged
AA31382	combi	vic		26	-2	0	18762			157;2019	Pancreas biopt		65	PDAC	Malignant	PDAC	Head	Alive	No	No	No	Yes	27.95	No	-	No	-	Untagged	1	multiple	491	> 1 year	M	+	plastic	Internal	Bacteroidetes		False	Untagged	0		25-30	Untagged
AA31382	combi	vic		31	3	0	18763			157;2019	Pancreas biopt		65	PDAC	Malignant	PDAC	Head	Alive	No	No	No	Yes	27.95	No	-	No	-	Untagged	1	multiple	491	> 1 year	M	+	plastic	Internal	Bacteroidetes		False	Untagged	0		25-30	Untagged
AA31382	combi	vic		28	0	0	18764			157;2019	Pancreas biopt		65	PDAC	Malignant	PDAC	Head	Alive	No	No	No	Yes	27.95	No	-	No	-	Untagged	1	multiple	491	> 1 year	M	+	plastic	Internal	Bacteroidetes		False	Untagged	0		25-30	Untagged
AA31382	combi	vic		25	-3	0	18765			157;2019	Pancreas biopt		65	PDAC	Malignant	PDAC	Head	Alive	No	No	No	Yes	27.95	No	-	No	-	Untagged	1	multiple	491	> 1 year	M	+	plastic	Internal	Bacteroidetes		False	Untagged	0		25-30	Untagged
AA31382	combi	vic		32	4	0	18766			157;2019	Pancreas biopt		65	PDAC	Malignant	PDAC	Head	Alive	No	No	No	Yes	27.95	No	-	No	-	Untagged	1	multiple	491	> 1 year	M	+	plastic	Internal	Bacteroidetes		False	Untagged	0		25-30	Untagged
AA31382	combi	vic		23	-5	0	18767			157;2019	Pancreas biopt		65	PDAC	Malignant	PDAC	Head	Alive	No	No	No	Yes	27.95	No	-	No	-	Untagged	1	multiple	491	> 1 year	M	+	plastic	Internal	Bacteroidetes		False	Untagged	0		25-30	Untagged
AA31382	combi	vic		29	1	0	18768			157;2019	Pancreas biopt		65	PDAC	Malignant	PDAC	Head	Alive	No	No	No	Yes	27.95	No	-	No	-	Untagged	1	multiple	491	> 1 year	M	+	plastic	Internal	Bacteroidetes		False	Untagged	0		25-30	Untagged
AA31382	combi	vic		20	-8	0	18769			157;2019	Pancreas biopt		65	PDAC	Malignant	PDAC	Head	Alive	No	No	No	Yes	27.95	No	-	No	-	Untagged	1	multiple	491	> 1 year	M	+	plastic	Internal	Bacteroidetes		False	Untagged	0		25-30	Untagged
AA31382	combi	vic		31	3	0	18770			157;2019	Pancreas biopt		65	PDAC	Malignant	PDAC	Head	Alive	No	No	No	Yes	27.95	No	-	No	-	Untagged	1	multiple	491	> 1 year	M	+	plastic	Internal	Bacteroidetes		False	Untagged	0		25-30	Untagged
AA31382	combi	vic		30	2	0	18771			157;2019	Pancreas biopt		65	PDAC	Malignant	PDAC	Head	Alive	No	No	No	Yes	27.95	No	-	No	-	Untagged	1	multiple	491	> 1 year	M	+	plastic	Internal	Bacteroidetes		False	Untagged	0		25-30	Untagged
AA31382	combi	vic		34	6	0	18772			157;2019	Pancreas biopt		65	PDAC	Malignant	PDAC	Head	Alive	No	No	No	Yes	27.95	No	-	No	-	Untagged	1	multiple	491	> 1 year	M	+	plastic	Internal	Bacteroidetes		False	Untagged	0		25-30	Untagged
AA31382	combi	vic		17	-11	0	18773			157;2019	Pancreas biopt		65	PDAC	Malignant	PDAC	Head	Alive	No	No	No	Yes	27.95	No	-	No	-	Untagged	1	multiple	491	> 1 year	M	+	plastic	Internal	Bacteroidetes		False	Untagged	0		25-30	Untagged
AA31382	combi	vic		25	-3	0	18774			157;2019	Pancreas biopt		65	PDAC	Malignant	PDAC	Head	Alive	No	No	No	Yes	27.95	No	-	No	-	Untagged	1	multiple	491	> 1 year	M	+	plastic	Internal	Bacteroidetes		False	Untagged	0		25-30	Untagged
AA31382	combi	vic		29	1	0	18775			157;2019	Pancreas biopt		65	PDAC	Malignant	PDAC	Head	Alive	No	No	No	Yes	27.95	No	-	No	-	Untagged	1	multiple	491	> 1 year	M	+	plastic	Internal	Bacteroidetes		False	Untagged	0		25-30	Untagged
AA31382	combi	vic		30	2	0	18776			157;2019	Pancreas biopt		65	PDAC	Malignant	PDAC	Head	Alive	No	No	No	Yes	27.95	No	-	No	-	Untagged	1	multiple	491	> 1 year	M	+	plastic	Internal	Bacteroidetes		False	Untagged	0		25-30	Untagged
AA31382	combi	vic		17	-11	0	18777			157;2019	Pancreas biopt		65	PDAC	Malignant	PDAC	Head	Alive	No	No	No	Yes	27.95	No	-	No	-	Untagged	1	multiple	491	> 1 year	M	+	plastic	Internal	Bacteroidetes		False	Untagged	0		25-30	Untagged
AA31382	combi	vic		25	-3	0	18778			157;2019	Pancreas biopt		65	PDAC	Malignant	PDAC	Head	Alive	No	No	No	Yes	27.95	No	-	No	-	Untagged	1	multiple	491	> 1 year	M	+	plastic	Internal	Bacteroidetes		False	Untagged	0		25-30	Untagged
AA31382	combi	vic		20	-8	0	18779			157;2019	Pancreas biopt		65	PDAC	Malignant	PDAC	Head	Alive	No	No	No	Yes	27.95	No	-	No	-	Untagged	1	multiple	491	> 1 year	M	+	plastic	Internal	Bacteroidetes		False	Untagged	0		25-30	Untagged
AA31382	combi	vic		29	1	0	18780			157;2019	Pancreas biopt		65	PDAC	Malignant	PDAC	Head	Alive	No	No	No	Yes	27.95	No	-	No	-	Untagged	1	multiple	491	> 1 year	M	+	plastic	Internal	Bacteroidetes		False	Untagged	0		25-30	Untagged
AA31382	combi	vic		25	-3	0	18781			157;2019	Pancreas biopt		65	PDAC	Malignant	PDAC	Head	Alive	No	No	No	Yes	27.95	No	-	No	-	Untagged	1	multiple	491	> 1 year	M	+	plastic	Internal	Bacteroidetes		False	Untagged	0		25-30	Untagged
AA31382	combi	vic		15	-13	0	18782			157;2019	Pancreas biopt		65	PDAC	Malignant	PDAC	Head	Alive	No	No	No	Yes	27.95	No	-	No	-	Untagged	1	multiple	491	> 1 year	M	+	plastic	Internal	Bacteroidetes		False	Untagged	0		25-30	Untagged
AA31382	combi	vic		22	-6	0	18783			157;2019	Pancreas biopt		65	PDAC	Malignant	PDAC	Head	Alive	No	No	No	Yes	27.95	No	-	No	-	Untagged	1	multiple	491	> 1 year	M	+	plastic	Internal	Bacteroidetes		False	Untagged	0		25-30	Untagged
AA31382	combi	vic		23	-5	0	18784			157;2019	Pancreas biopt		65	PDAC	Malignant	PDAC	Head	Alive	No	No	No	Yes	27.95	No	-	No	-	Untagged	1	multiple	491	> 1 year	M	+	plastic	Internal	Bacteroidetes		False	Untagged	0		25-30	Untagged
AA31382	combi	vic		38	10	0	18785			157;2019	Pancreas biopt		65	PDAC	Malignant	PDAC	Head	Alive	No	No	No	Yes	27.95	No	-	No	-	Untagged	1	multiple	491	> 1 year	M	+	plastic	Internal	Bacteroidetes		False	Untagged	0		25-30	Untagged
AA31382	combi	vic		17	-11	0	18786			157;2019	Pancreas biopt		65	PDAC	Malignant	PDAC	Head	Alive	No	No	No	Yes	27.95	No	-	No	-	Untagged	1	multiple	491	> 1 year	M	+	plastic	Internal	Bacteroidetes		False	Untagged	0		25-30	Untagged
AA31382	combi	vic		26	-2	0	18787			157;2019	Pancreas biopt		65	PDAC	Malignant	PDAC	Head	Alive	No	No	No	Yes	27.95	No	-	No	-	Untagged	1	multiple	491	> 1 year	M	+	plastic	Internal	Bacteroidetes		False	Untagged	0		25-30	Untagged
AA31382	combi	vic		25	-3	0	18788			157;2019	Pancreas biopt		65	PDAC	Malignant	PDAC	Head	Alive	No	No	No	Yes	27.95	No	-	No	-	Untagged	1	multiple	491	> 1 year	M	+	plastic	Internal	Bacteroidetes		False	Untagged	0		25-30	Untagged
AA31382	combi	vic		28	0	0	18789			157;2019	Pancreas biopt		65	PDAC	Malignant	PDAC	Head	Alive	No	No	No	Yes	27.95	No	-	No	-	Untagged	1	multiple	491	> 1 year	M	+	plastic	Internal	Bacteroidetes		False	Untagged	0		25-30	Untagged
AA31382	combi	vic		33	5	0	18790			157;2019	Pancreas biopt		65	PDAC	Malignant	PDAC	Head	Alive	No	No	No	Yes	27.95	No	-	No	-	Untagged	1	multiple	491	> 1 year	M	+	plastic	Internal	Bacteroidetes		False	Untagged	0		25-30	Untagged
AA31382	combi	vic		33	5	0	18791			157;2019	Pancreas biopt		65	PDAC	Malignant	PDAC	Head	Alive	No	No	No	Yes	27.95	No	-	No	-	Untagged	1	multiple	491	> 1 year	M	+	plastic	Internal	Bacteroidetes		False	Untagged	0		25-30	Untagged
AA31382	combi	vic		31	3	0	18792			157;2019	Pancreas biopt		65	PDAC	Malignant	PDAC	Head	Alive	No	No	No	Yes	27.95	No	-	No	-	Untagged	1	multiple	491	> 1 year	M	+	plastic	Internal	Bacteroidetes		False	Untagged	0		25-30	Untagged
AA31382	combi	vic		32	4	0	18793			157;2019	Pancreas biopt		65	PDAC	Malignant	PDAC	Head	Alive	No	No	No	Yes	27.95	No	-	No	-	Untagged	1	multiple	491	> 1 year	M	+	plastic	Internal	Bacteroidetes		False	Untagged	0		25-30	Untagged
AA31382	combi	vic		22	-6	0	18794			157;2019	Pancreas biopt		65	PDAC	Malignant	PDAC	Head	Alive	No	No	No	Yes	27.95	No	-	No	-	Untagged	1	multiple	491	> 1 year	M	+	plastic	Internal	Bacteroidetes		False	Untagged	0		25-30	Untagged
AA31382	combi	vic		30	2	0	18795			157;2019	Pancreas biopt		65	PDAC	Malignant	PDAC	Head	Alive	No	No	No	Yes	27.95	No	-	No	-	Untagged	1	multiple	491	> 1 year	M	+	plastic	Internal	Bacteroidetes		False	Untagged	0		25-30	Untagged
AA31382	combi	vic		33	5	0	18796			157;2019	Pancreas biopt		65	PDAC	Malignant	PDAC	Head	Alive	No	No	No	Yes	27.95	No	-	No	-	Untagged	1	multiple	491	> 1 year	M	+	plastic	Internal	Bacteroidetes		False	Untagged	0		25-30	Untagged
AA31382	combi	vic		25	-3	0	18797			157;2019	Pancreas biopt		65	PDAC	Malignant	PDAC	Head	Alive	No	No	No	Yes	27.95	No	-	No	-	Untagged	1	multiple	491	> 1 year	M	+	plastic	Internal	Bacteroidetes		False	Untagged	0		25-30	Untagged
AA31382	combi	vic		25	-3	0	18798			157;2019	Pancreas biopt		65	PDAC	Malignant	PDAC	Head	Alive	No	No	No	Yes	27.95	No	-	No	-	Untagged	1	multiple	491	> 1 year	M	+	plastic	Internal	Bacteroidetes		False	Untagged	0		25-30	Untagged
AA31382	combi	vic		23	-5	0	18799			157;2019	Pancreas biopt		65	PDAC	Malignant	PDAC	Head	Alive	No	No	No	Yes	27.95	No	-	No	-	Untagged	1	multiple	491	> 1 year	M	+	plastic	Internal	Bacteroidetes		False	Untagged	0		25-30	Untagged
AA31382	combi	vic		24	-4	0	18800			157;2019	Pancreas biopt		65	PDAC	Malignant	PDAC	Head	Alive	No	No	No	Yes	27.95	No	-	No	-	Untagged	1	multiple	491	> 1 year	M	+	plastic	Internal	Bacteroidetes		False	Untagged	0		25-30	Untagged
AA31382	combi	vic		38	10	0	18801			157;2019	Pancreas biopt		65	PDAC	Malignant	PDAC	Head	Alive	No	No	No	Yes	27.95	No	-	No	-	Untagged	1	multiple	491	> 1 year	M	+	plastic	Internal	Bacteroidetes		False	Untagged	0		25-30	Untagged
AA31382	combi	vic		28	0	0	18802			157;2019	Pancreas biopt		65	PDAC	Malignant	PDAC	Head	Alive	No	No	No	Yes	27.95	No	-	No	-	Untagged	1	multiple	491	> 1 year	M	+	plastic	Internal	Bacteroidetes		False	Untagged	0		25-30	Untagged
AA31382	combi	vic		36	8	0	18803			157;2019	Pancreas biopt		65	PDAC	Malignant	PDAC	Head	Alive	No	No	No	Yes	27.95	No	-	No	-	Untagged	1	multiple	491	> 1 year	M	+	plastic	Internal	Bacteroidetes		False	Untagged	0		25-30	Untagged
AA31382	combi	vic		32	4	0	18804			157;2019	Pancreas biopt		65	PDAC	Malignant	PDAC	Head	Alive	No	No	No	Yes	27.95	No	-	No	-	Untagged	1	multiple	491	> 1 year	M	+	plastic	Internal	Bacteroidetes		False	Untagged	0		25-30	Untagged
AA31382	combi	vic		27	-1	0	18805			157;2019	Pancreas biopt		65	PDAC	Malignant	PDAC	Head	Alive	No	No	No	Yes	27.95	No	-	No	-	Untagged	1	multiple	491	> 1 year	M	+	plastic	Internal	Bacteroidetes		False	Untagged	0		25-30	Untagged
AA31382	combi	vic		26	-2	0	18806			157;2019	Pancreas biopt		65	PDAC	Malignant	PDAC	Head	Alive	No	No	No	Yes	27.95	No	-	No	-	Untagged	1	multiple	491	> 1 year	M	+	plastic	Internal	Bacteroidetes		False	Untagged	0		25-30	Untagged
AA31382	combi	vic		28	0	0	18807			157;2019	Pancreas biopt		65	PDAC	Malignant	PDAC	Head	Alive	No	No	No	Yes	27.95	No	-	No	-	Untagged	1	multiple	491	> 1 year	M	+	plastic	Internal	Bacteroidetes		False	Untagged	0		25-30	Untagged
AA31382	combi	vic		27	-1	0	18808			157;2019	Pancreas biopt		65	PDAC	Malignant	PDAC	Head	Alive	No	No	No	Yes	27.95	No	-	No	-	Untagged	1	multiple	491	> 1 year	M	+	plastic	Internal	Bacteroidetes		False	Untagged	0		25-30	Untagged
AA31382	combi	vic		28	0	0	18809			157;2019	Pancreas biopt		65	PDAC	Malignant	PDAC	Head	Alive	No	No	No	Yes	27.95	No	-	No	-	Untagged	1	multiple	491	> 1 year	M	+	plastic	Internal	Bacteroidetes		False	Untagged	0		25-30	Untagged
AA31382	combi	vic		35	7	0	18810			157;2019	Pancreas biopt		65	PDAC	Malignant	PDAC	Head	Alive	No	No	No	Yes	27.95	No	-	No	-	Untagged	1	multiple	491	> 1 year	M	+	plastic	Internal	Bacteroidetes		False	Untagged	0		25-30	Untagged
AA31382	combi	vic		25	-3	0	18811			157;2019	Pancreas biopt		65	PDAC	Malignant	PDAC	Head	Alive	No	No	No	Yes	27.95	No	-	No	-	Untagged	1	multiple	491	> 1 year	M	+	plastic	Internal	Bacteroidetes		False	Untagged	0		25-30	Untagged
AA31382	combi	vic		34	6	0	18812			157;2019	Pancreas biopt		65	PDAC	Malignant	PDAC	Head	Alive	No	No	No	Yes	27.95	No	-	No	-	Untagged	1	multiple	491	> 1 year	M	+	plastic	Internal	Bacteroidetes		False	Untagged	0		25-30	Untagged
AA31382	combi	vic		18	-10	0	18813			157;2019	Pancreas biopt		65	PDAC	Malignant	PDAC	Head	Alive	No	No	No	Yes	27.95	No	-	No	-	Untagged	1	multiple	491	> 1 year	M	+	plastic	Internal	Bacteroidetes		False	Untagged	0		25-30	Untagged
AA31382	combi	vic		31	3	0	18814			157;2019	Pancreas biopt		65	PDAC	Malignant	PDAC	Head	Alive	No	No	No	Yes	27.95	No	-	No	-	Untagged	1	multiple	491	> 1 year	M	+	plastic	Internal	Bacteroidetes		False	Untagged	0		25-30	Untagged
AA31382	combi	vic		40	12	0	18815			157;2019	Pancreas biopt		65	PDAC	Malignant	PDAC	Head	Alive	No	No	No	Yes	27.95	No	-	No	-	Untagged	1	multiple	491	> 1 year	M	+	plastic	Internal	Bacteroidetes		False	Untagged	0		25-30	Untagged
AA31382	combi	vic		36	8	0	18816			157;2019	Pancreas biopt		65	PDAC	Malignant	PDAC	Head	Alive	No	No	No	Yes	27.95	No	-	No	-	Untagged	1	multiple	491	> 1 year	M	+	plastic	Internal	Bacteroidetes		False	Untagged	0		25-30	Untagged
AA31382	combi	vic		27	-1	0	18817			157;2019	Pancreas biopt		65	PDAC	Malignant	PDAC	Head	Alive	No	No	No	Yes	27.95	No	-	No	-	Untagged	1	multiple	491	> 1 year	M	+	plastic	Internal	Bacteroidetes		False	Untagged	0		25-30	Untagged
AA31382	combi	vic		24	-4	0	18818			157;2019	Pancreas biopt		65	PDAC	Malignant	PDAC	Head	Alive	No	No	No	Yes	27.95	No	-	No	-	Untagged	1	multiple	491	> 1 year	M	+	plastic	Internal	Bacteroidetes		False	Untagged	0		25-30	Untagged
AA31382	combi	vic		28	0	0	18819			157;2019	Pancreas biopt		65	PDAC	Malignant	PDAC	Head	Alive	No	No	No	Yes	27.95	No	-	No	-	Untagged	1	multiple	491	> 1 year	M	+	plastic	Internal	Bacteroidetes		False	Untagged	0		25-30	Untagged
AA31382	combi	vic		24	-4	0	18820			157;2019	Pancreas biopt		65	PDAC	Malignant	PDAC	Head	Alive	No	No	No	Yes	27.95	No	-	No	-	Untagged	1	multiple	491	> 1 year	M	+	plastic	Internal	Bacteroidetes		False	Untagged	0		25-30	Untagged
AA31382	combi	vic		32	4	0	18821			157;2019	Pancreas biopt		65	PDAC	Malignant	PDAC	Head	Alive	No	No	No	Yes	27.95	No	-	No	-	Untagged	1	multiple	491	> 1 year	M	+	plastic	Internal	Bacteroidetes		False	Untagged	0		25-30	Untagged
AA31382	combi	vic		26	-2	0	18822			157;2019	Pancreas biopt		65	PDAC	Malignant	PDAC	Head	Alive	No	No	No	Yes	27.95	No	-	No	-	Untagged	1	multiple	491	> 1 year	M	+	plastic	Internal	Bacteroidetes		False	Untagged	0		25-30	Untagged
AA31382	combi	vic		33	5	0	18823			157;2019	Pancreas biopt		65	PDAC	Malignant	PDAC	Head	Alive	No	No	No	Yes	27.95	No	-	No	-	Untagged	1	multiple	491	> 1 year	M	+	plastic	Internal	Bacteroidetes		False	Untagged	0		25-30	Untagged
AA31382	combi	vic		30	2	0	18824			157;2019	Pancreas biopt		65	PDAC	Malignant	PDAC	Head	Alive	No	No	No	Yes	27.95	No	-	No	-	Untagged	1	multiple	491	> 1 year	M	+	plastic	Internal	Bacteroidetes		False	Untagged	0		25-30	Untagged
AA31382	combi	vic		20	-8	0	18825			157;2019	Pancreas biopt		65	PDAC	Malignant	PDAC	Head	Alive	No	No	No	Yes	27.95	No	-	No	-	Untagged	1	multiple	491	> 1 year	M	+	plastic	Internal	Bacteroidetes		False	Untagged	0		25-30	Untagged
AA31382	combi	vic		32	4	0	18826			157;2019	Pancreas biopt		65	PDAC	Malignant	PDAC	Head	Alive	No	No	No	Yes	27.95	No	-	No	-	Untagged	1	multiple	491	> 1 year	M	+	plastic	Internal	Bacteroidetes		False	Untagged	0		25-30	Untagged
AA31382	combi	vic		45	17	0	18827			157;2019	Pancreas biopt		65	PDAC	Malignant	PDAC	Head	Alive	No	No	No	Yes	27.95	No	-	No	-	Untagged	1	multiple	491	> 1 year	M	+	plastic	Internal	Bacteroidetes		False	Untagged	0		25-30	Untagged
AA31382	combi	vic		43	15	0	18828			157;2019	Pancreas biopt		65	PDAC	Malignant	PDAC	Head	Alive	No	No	No	Yes	27.95	No	-	No	-	Untagged	1	multiple	491	> 1 year	M	+	plastic	Internal	Bacteroidetes		False	Untagged	0		25-30	Untagged
AA31382	combi	vic		33	5	0	18829			157;2019	Pancreas biopt		65	PDAC	Malignant	PDAC	Head	Alive	No	No	No	Yes	27.95	No	-	No	-	Untagged	1	multiple	491	> 1 year	M	+	plastic	Internal	Bacteroidetes		False	Untagged	0		25-30	Untagged
AA31382	combi	vic		25	-3	0	18830			157;2019	Pancreas biopt		65	PDAC	Malignant	PDAC	Head	Alive	No	No	No	Yes	27.95	No	-	No	-	Untagged	1	multiple	491	> 1 year	M	+	plastic	Internal	Bacteroidetes		False	Untagged	0		25-30	Untagged
AA31382	combi	vic		16	-12	0	18831			157;2019	Pancreas biopt		65	PDAC	Malignant	PDAC	Head	Alive	No	No	No	Yes	27.95	No	-	No	-	Untagged	1	multiple	491	> 1 year	M	+	plastic	Internal	Bacteroidetes		False	Untagged	0		25-30	Untagged
AA31382	combi	vic		31	3	0	18832			157;2019	Pancreas biopt		65	PDAC	Malignant	PDAC	Head	Alive	No	No	No	Yes	27.95	No	-	No	-	Untagged	1	multiple	491	> 1 year	M	+	plastic	Internal	Bacteroidetes		False	Untagged	0		25-30	Untagged
AA31382	combi	vic		27	-1	0	18833			157;2019	Pancreas biopt		65	PDAC	Malignant	PDAC	Head	Alive	No	No	No	Yes	27.95	No	-	No	-	Untagged	1	multiple	491	> 1 year	M	+	plastic	Internal	Bacteroidetes		False	Untagged	0		25-30	Untagged
AA31382	combi	vic		21	-7	0	18834			157;2019	Pancreas biopt		65	PDAC	Malignant	PDAC	Head	Alive	No	No	No	Yes	27.95	No	-	No	-	Untagged	1	multiple	491	> 1 year	M	+	plastic	Internal	Bacteroidetes		False	Untagged	0		25-30	Untagged
AA31382	combi	vic		29	1	0	18835			157;2019	Pancreas biopt		65	PDAC	Malignant	PDAC	Head	Alive	No	No	No	Yes	27.95	No	-	No	-	Untagged	1	multiple	491	> 1 year	M	+	plastic	Internal	Bacteroidetes		False	Untagged	0		25-30	Untagged
AA31382	combi	vic		31	3	0	18836			157;2019	Pancreas biopt		65	PDAC	Malignant	PDAC	Head	Alive	No	No	No	Yes	27.95	No	-	No	-	Untagged	1	multiple	491	> 1 year	M	+	plastic	Internal	Bacteroidetes		False	Untagged	0		25-30	Untagged
AA31382	combi	vic		27	-1	0	18837			157;2019	Pancreas biopt		65	PDAC	Malignant	PDAC	Head	Alive	No	No	No	Yes	27.95	No	-	No	-	Untagged	1	multiple	491	> 1 year	M	+	plastic	Internal	Bacteroidetes		False	Untagged	0		25-30	Untagged
AA31382	combi	vic		40	12	0	18838			157;2019	Pancreas biopt		65	PDAC	Malignant	PDAC	Head	Alive	No	No	No	Yes	27.95	No	-	No	-	Untagged	1	multiple	491	> 1 year	M	+	plastic	Internal	Bacteroidetes		False	Untagged	0		25-30	Untagged
AA31382	combi	vic		32	4	0	18839			157;2019	Pancreas biopt		65	PDAC	Malignant	PDAC	Head	Alive	No	No	No	Yes	27.95	No	-	No	-	Untagged	1	multiple	491	> 1 year	M	+	plastic	Internal	Bacteroidetes		False	Untagged	0		25-30	Untagged
AA31382	combi	vic		28	0	0	18840			157;2019	Pancreas biopt		65	PDAC	Malignant	PDAC	Head	Alive	No	No	No	Yes	27.95	No	-	No	-	Untagged	1	multiple	491	> 1 year	M	+	plastic	Internal	Bacteroidetes		False	Untagged	0		25-30	Untagged
AA31382	combi	vic		31	3	0	18841			157;2019	Pancreas biopt		65	PDAC	Malignant	PDAC	Head	Alive	No	No	No	Yes	27.95	No	-	No	-	Untagged	1	multiple	491	> 1 year	M	+	plastic	Internal	Bacteroidetes		False	Untagged	0		25-30	Untagged
AA31382	combi	vic		31	3	0	18842			157;2019	Pancreas biopt		65	PDAC	Malignant	PDAC	Head	Alive	No	No	No	Yes	27.95	No	-	No	-	Untagged	1	multiple	491	> 1 year	M	+	plastic	Internal	Bacteroidetes		False	Untagged	0		25-30	Untagged
AA31382	combi	vic		23	-5	0	18843			157;2019	Pancreas biopt		65	PDAC	Malignant	PDAC	Head	Alive	No	No	No	Yes	27.95	No	-	No	-	Untagged	1	multiple	491	> 1 year	M	+	plastic	Internal	Bacteroidetes		False	Untagged	0		25-30	Untagged
AA31382	combi	vic		26	-2	0	18844			157;2019	Pancreas biopt		65	PDAC	Malignant	PDAC	Head	Alive	No	No	No	Yes	27.95	No	-	No	-	Untagged	1	multiple	491	> 1 year	M	+	plastic	Internal	Bacteroidetes		False	Untagged	0		25-30	Untagged
AA31382	combi	vic		29	1	0	18845			157;2019	Pancreas biopt		65	PDAC	Malignant	PDAC	Head	Alive	No	No	No	Yes	27.95	No	-	No	-	Untagged	1	multiple	491	> 1 year	M	+	plastic	Internal	Bacteroidetes		False	Untagged	0		25-30	Untagged
AA31382	combi	vic		17	-11	0	18846			157;2019	Pancreas biopt		65	PDAC	Malignant	PDAC	Head	Alive	No	No	No	Yes	27.95	No	-	No	-	Untagged	1	multiple	491	> 1 year	M	+	plastic	Internal	Bacteroidetes		False	Untagged	0		25-30	Untagged
AA31382	combi	vic		15	-13	0	18847			157;2019	Pancreas biopt		65	PDAC	Malignant	PDAC	Head	Alive	No	No	No	Yes	27.95	No	-	No	-	Untagged	1	multiple	491	> 1 year	M	+	plastic	Internal	Bacteroidetes		False	Untagged	0		25-30	Untagged
AA31382	combi	vic		21	-7	0	18848			157;2019	Pancreas biopt		65	PDAC	Malignant	PDAC	Head	Alive	No	No	No	Yes	27.95	No	-	No	-	Untagged	1	multiple	491	> 1 year	M	+	plastic	Internal	Bacteroidetes		False	Untagged	0		25-30	Untagged
AA31382	combi	vic		27	-1	0	18849			157;2019	Pancreas biopt		65	PDAC	Malignant	PDAC	Head	Alive	No	No	No	Yes	27.95	No	-	No	-	Untagged	1	multiple	491	> 1 year	M	+	plastic	Internal	Bacteroidetes		False	Untagged	0		25-30	Untagged
AA31382	combi	vic		17	-11	0	18850			157;2019	Pancreas biopt		65	PDAC	Malignant	PDAC	Head	Alive	No	No	No	Yes	27.95	No	-	No	-	Untagged	1	multiple	491	> 1 year	M	+	plastic	Internal	Bacteroidetes		False	Untagged	0		25-30	Untagged
AA31382	combi	vic		23	-5	0	18851			157;2019	Pancreas biopt		65	PDAC	Malignant	PDAC	Head	Alive	No	No	No	Yes	27.95	No	-	No	-	Untagged	1	multiple	491	> 1 year	M	+	plastic	Internal	Bacteroidetes		False	Untagged	0		25-30	Untagged
AA31382	combi	vic		22	-6	0	18852			157;2019	Pancreas biopt		65	PDAC	Malignant	PDAC	Head	Alive	No	No	No	Yes	27.95	No	-	No	-	Untagged	1	multiple	491	> 1 year	M	+	plastic	Internal	Bacteroidetes		False	Untagged	0		25-30	Untagged
AA31382	combi	vic		19	-9	0	18853			157;2019	Pancreas biopt		65	PDAC	Malignant	PDAC	Head	Alive	No	No	No	Yes	27.95	No	-	No	-	Untagged	1	multiple	491	> 1 year	M	+	plastic	Internal	Bacteroidetes		False	Untagged	0		25-30	Untagged
AA31382	combi	vic		29	1	0	18854			157;2019	Pancreas biopt		65	PDAC	Malignant	PDAC	Head	Alive	No	No	No	Yes	27.95	No	-	No	-	Untagged	1	multiple	491	> 1 year	M	+	plastic	Internal	Bacteroidetes		False	Untagged	0		25-30	Untagged
AA31382	combi	vic		21	-7	0	18855			157;2019	Pancreas biopt		65	PDAC	Malignant	PDAC	Head	Alive	No	No	No	Yes	27.95	No	-	No	-	Untagged	1	multiple	491	> 1 year	M	+	plastic	Internal	Bacteroidetes		False	Untagged	0		25-30	Untagged
AA31382	combi	vic		34	6	0	18856			157;2019	Pancreas biopt		65	PDAC	Malignant	PDAC	Head	Alive	No	No	No	Yes	27.95	No	-	No	-	Untagged	1	multiple	491	> 1 year	M	+	plastic	Internal	Bacteroidetes		False	Untagged	0		25-30	Untagged
AA31382	combi	vic		34	6	0	18857			157;2019	Pancreas biopt		65	PDAC	Malignant	PDAC	Head	Alive	No	No	No	Yes	27.95	No	-	No	-	Untagged	1	multiple	491	> 1 year	M	+	plastic	Internal	Bacteroidetes		False	Untagged	0		25-30	Untagged
AA31382	combi	vic		29	1	0	18858			157;2019	Pancreas biopt		65	PDAC	Malignant	PDAC	Head	Alive	No	No	No	Yes	27.95	No	-	No	-	Untagged	1	multiple	491	> 1 year	M	+	plastic	Internal	Bacteroidetes		False	Untagged	0		25-30	Untagged
AA31382	combi	vic		26	-2	0	18859			157;2019	Pancreas biopt		65	PDAC	Malignant	PDAC	Head	Alive	No	No	No	Yes	27.95	No	-	No	-	Untagged	1	multiple	491	> 1 year	M	+	plastic	Internal	Bacteroidetes		False	Untagged	0		25-30	Untagged
AA31382	combi	vic		21	-7	0	18860			157;2019	Pancreas biopt		65	PDAC	Malignant	PDAC	Head	Alive	No	No	No	Yes	27.95	No	-	No	-	Untagged	1	multiple	491	> 1 year	M	+	plastic	Internal	Bacteroidetes		False	Untagged	0		25-30	Untagged
AA31382	combi	vic		34	6	0	18861			157;2019	Pancreas biopt		65	PDAC	Malignant	PDAC	Head	Alive	No	No	No	Yes	27.95	No	-	No	-	Untagged	1	multiple	491	> 1 year	M	+	plastic	Internal	Bacteroidetes		False	Untagged	0		25-30	Untagged
AA31382	combi	vic		25	-3	0	18862			157;2019	Pancreas biopt		65	PDAC	Malignant	PDAC	Head	Alive	No	No	No	Yes	27.95	No	-	No	-	Untagged	1	multiple	491	> 1 year	M	+	plastic	Internal	Bacteroidetes		False	Untagged	0		25-30	Untagged
AA31382	combi	vic		32	4	0	18863			157;2019	Pancreas biopt		65	PDAC	Malignant	PDAC	Head	Alive	No	No	No	Yes	27.95	No	-	No	-	Untagged	1	multiple	491	> 1 year	M	+	plastic	Internal	Bacteroidetes		False	Untagged	0		25-30	Untagged
AA31382	combi	vic		21	-7	0	18864			157;2019	Pancreas biopt		65	PDAC	Malignant	PDAC	Head	Alive	No	No	No	Yes	27.95	No	-	No	-	Untagged	1	multiple	491	> 1 year	M	+	plastic	Internal	Bacteroidetes		False	Untagged	0		25-30	Untagged
AA31382	combi	vic		35	7	0	18865			157;2019	Pancreas biopt		65	PDAC	Malignant	PDAC	Head	Alive	No	No	No	Yes	27.95	No	-	No	-	Untagged	1	multiple	491	> 1 year	M	+	plastic	Internal	Bacteroidetes		False	Untagged	0		25-30	Untagged
AA31382	combi	vic		32	4	0	18866			157;2019	Pancreas biopt		65	PDAC	Malignant	PDAC	Head	Alive	No	No	No	Yes	27.95	No	-	No	-	Untagged	1	multiple	491	> 1 year	M	+	plastic	Internal	Bacteroidetes		False	Untagged	0		25-30	Untagged
AA31382	combi	vic		38	10	0	18867			157;2019	Pancreas biopt		65	PDAC	Malignant	PDAC	Head	Alive	No	No	No	Yes	27.95	No	-	No	-	Untagged	1	multiple	491	> 1 year	M	+	plastic	Internal	Bacteroidetes		False	Untagged	0		25-30	Untagged
AA31382	combi	vic		36	8	0	18868			157;2019	Pancreas biopt		65	PDAC	Malignant	PDAC	Head	Alive	No	No	No	Yes	27.95	No	-	No	-	Untagged	1	multiple	491	> 1 year	M	+	plastic	Internal	Bacteroidetes		False	Untagged	0		25-30	Untagged
AA31382	combi	vic		22	-6	0	18869			157;2019	Pancreas biopt		65	PDAC	Malignant	PDAC	Head	Alive	No	No	No	Yes	27.95	No	-	No	-	Untagged	1	multiple	491	> 1 year	M	+	plastic	Internal	Bacteroidetes		False	Untagged	0		25-30	Untagged
AA31382	combi	vic		24	-4	0	18870			157;2019	Pancreas biopt		65	PDAC	Malignant	PDAC	Head	Alive	No	No	No	Yes	27.95	No	-	No	-	Untagged	1	multiple	491	> 1 year	M	+	plastic	Internal	Bacteroidetes		False	Untagged	0		25-30	Untagged
AA31382	combi	vic		24	-4	0	18871			157;2019	Pancreas biopt		65	PDAC	Malignant	PDAC	Head	Alive	No	No	No	Yes	27.95	No	-	No	-	Untagged	1	multiple	491	> 1 year	M	+	plastic	Internal	Bacteroidetes		False	Untagged	0		25-30	Untagged
AA31382	combi	vic		21	-7	0	18872			157;2019	Pancreas biopt		65	PDAC	Malignant	PDAC	Head	Alive	No	No	No	Yes	27.95	No	-	No	-	Untagged	1	multiple	491	> 1 year	M	+	plastic	Internal	Bacteroidetes		False	Untagged	0		25-30	Untagged
AA31382	combi	vic		25	-3	0	18873			157;2019	Pancreas biopt		65	PDAC	Malignant	PDAC	Head	Alive	No	No	No	Yes	27.95	No	-	No	-	Untagged	1	multiple	491	> 1 year	M	+	plastic	Internal	Bacteroidetes		False	Untagged	0		25-30	Untagged
AA31382	combi	vic		28	0	0	18874			157;2019	Pancreas biopt		65	PDAC	Malignant	PDAC	Head	Alive	No	No	No	Yes	27.95	No	-	No	-	Untagged	1	multiple	491	> 1 year	M	+	plastic	Internal	Bacteroidetes		False	Untagged	0		25-30	Untagged
AA31382	combi	vic		26	-2	0	18875			157;2019	Pancreas biopt		65	PDAC	Malignant	PDAC	Head	Alive	No	No	No	Yes	27.95	No	-	No	-	Untagged	1	multiple	491	> 1 year	M	+	plastic	Internal	Bacteroidetes		False	Untagged	0		25-30	Untagged
AA31382	combi	vic		18	-10	0	18876			157;2019	Pancreas biopt		65	PDAC	Malignant	PDAC	Head	Alive	No	No	No	Yes	27.95	No	-	No	-	Untagged	1	multiple	491	> 1 year	M	+	plastic	Internal	Bacteroidetes		False	Untagged	0		25-30	Untagged
AA31382	combi	vic		24	-4	0	18877			157;2019	Pancreas biopt		65	PDAC	Malignant	PDAC	Head	Alive	No	No	No	Yes	27.95	No	-	No	-	Untagged	1	multiple	491	> 1 year	M	+	plastic	Internal	Bacteroidetes		False	Untagged	0		25-30	Untagged
AA31382	combi	vic		22	-6	0	18878			157;2019	Pancreas biopt		65	PDAC	Malignant	PDAC	Head	Alive	No	No	No	Yes	27.95	No	-	No	-	Untagged	1	multiple	491	> 1 year	M	+	plastic	Internal	Bacteroidetes		False	Untagged	0		25-30	Untagged
AA31382	combi	vic		33	5	0	18879			157;2019	Pancreas biopt		65	PDAC	Malignant	PDAC	Head	Alive	No	No	No	Yes	27.95	No	-	No	-	Untagged	1	multiple	491	> 1 year	M	+	plastic	Internal	Bacteroidetes		False	Untagged	0		25-30	Untagged
AA31382	combi	vic		35	7	0	18880			157;2019	Pancreas biopt		65	PDAC	Malignant	PDAC	Head	Alive	No	No	No	Yes	27.95	No	-	No	-	Untagged	1	multiple	491	> 1 year	M	+	plastic	Internal	Bacteroidetes		False	Untagged	0		25-30	Untagged
AA31382	combi	vic		31	3	0	18881			157;2019	Pancreas biopt		65	PDAC	Malignant	PDAC	Head	Alive	No	No	No	Yes	27.95	No	-	No	-	Untagged	1	multiple	491	> 1 year	M	+	plastic	Internal	Bacteroidetes		False	Untagged	0		25-30	Untagged
AA31382	combi	vic		36	8	0	18882			157;2019	Pancreas biopt		65	PDAC	Malignant	PDAC	Head	Alive	No	No	No	Yes	27.95	No	-	No	-	Untagged	1	multiple	491	> 1 year	M	+	plastic	Internal	Bacteroidetes		False	Untagged	0		25-30	Untagged
AA31382	combi	vic		36	8	0	18883			157;2019	Pancreas biopt		65	PDAC	Malignant	PDAC	Head	Alive	No	No	No	Yes	27.95	No	-	No	-	Untagged	1	multiple	491	> 1 year	M	+	plastic	Internal	Bacteroidetes		False	Untagged	0		25-30	Untagged
AA31382	combi	vic		22	-6	0	18884			157;2019	Pancreas biopt		65	PDAC	Malignant	PDAC	Head	Alive	No	No	No	Yes	27.95	No	-	No	-	Untagged	1	multiple	491	> 1 year	M	+	plastic	Internal	Bacteroidetes		False	Untagged	0		25-30	Untagged
AA31382	combi	vic		25	-3	0	18885			157;2019	Pancreas biopt		65	PDAC	Malignant	PDAC	Head	Alive	No	No	No	Yes	27.95	No	-	No	-	Untagged	1	multiple	491	> 1 year	M	+	plastic	Internal	Bacteroidetes		False	Untagged	0		25-30	Untagged
AA31382	combi	vic		29	1	0	18886			157;2019	Pancreas biopt		65	PDAC	Malignant	PDAC	Head	Alive	No	No	No	Yes	27.95	No	-	No	-	Untagged	1	multiple	491	> 1 year	M	+	plastic	Internal	Bacteroidetes		False	Untagged	0		25-30	Untagged
AA31382	combi	vic		25	-3	0	18887			157;2019	Pancreas biopt		65	PDAC	Malignant	PDAC	Head	Alive	No	No	No	Yes	27.95	No	-	No	-	Untagged	1	multiple	491	> 1 year	M	+	plastic	Internal	Bacteroidetes		False	Untagged	0		25-30	Untagged
AA31382	combi	vic		36	8	0	18888			157;2019	Pancreas biopt		65	PDAC	Malignant	PDAC	Head	Alive	No	No	No	Yes	27.95	No	-	No	-	Untagged	1	multiple	491	> 1 year	M	+	plastic	Internal	Bacteroidetes		False	Untagged	0		25-30	Untagged
AA31382	combi	vic		33	5	0	18889			157;2019	Pancreas biopt		65	PDAC	Malignant	PDAC	Head	Alive	No	No	No	Yes	27.95	No	-	No	-	Untagged	1	multiple	491	> 1 year	M	+	plastic	Internal	Bacteroidetes		False	Untagged	0		25-30	Untagged
AA31382	combi	vic		49	21	0	18890			157;2019	Pancreas biopt		65	PDAC	Malignant	PDAC	Head	Alive	No	No	No	Yes	27.95	No	-	No	-	Untagged	1	multiple	491	> 1 year	M	+	plastic	Internal	Bacteroidetes		False	Untagged	0		25-30	Untagged
AA31382	combi	vic		36	8	0	18891			157;2019	Pancreas biopt		65	PDAC	Malignant	PDAC	Head	Alive	No	No	No	Yes	27.95	No	-	No	-	Untagged	1	multiple	491	> 1 year	M	+	plastic	Internal	Bacteroidetes		False	Untagged	0		25-30	Untagged
AA31382	combi	vic		29	1	0	18892			157;2019	Pancreas biopt		65	PDAC	Malignant	PDAC	Head	Alive	No	No	No	Yes	27.95	No	-	No	-	Untagged	1	multiple	491	> 1 year	M	+	plastic	Internal	Bacteroidetes		False	Untagged	0		25-30	Untagged
AA31382	combi	vic		24	-4	0	18893			157;2019	Pancreas biopt		65	PDAC	Malignant	PDAC	Head	Alive	No	No	No	Yes	27.95	No	-	No	-	Untagged	1	multiple	491	> 1 year	M	+	plastic	Internal	Bacteroidetes		False	Untagged	0		25-30	Untagged
AA31382	combi	vic		9	-19	0	18894			157;2019	Pancreas biopt		65	PDAC	Malignant	PDAC	Head	Alive	No	No	No	Yes	27.95	No	-	No	-	Untagged	1	multiple	491	> 1 year	M	+	plastic	Internal	Bacteroidetes		False	Untagged	0		25-30	Untagged
AA31382	combi	vic		34	6	0	18895			157;2019	Pancreas biopt		65	PDAC	Malignant	PDAC	Head	Alive	No	No	No	Yes	27.95	No	-	No	-	Untagged	1	multiple	491	> 1 year	M	+	plastic	Internal	Bacteroidetes		False	Untagged	0		25-30	Untagged
AA31382	combi	vic		38	10	0	18896			157;2019	Pancreas biopt		65	PDAC	Malignant	PDAC	Head	Alive	No	No	No	Yes	27.95	No	-	No	-	Untagged	1	multiple	491	> 1 year	M	+	plastic	Internal	Bacteroidetes		False	Untagged	0		25-30	Untagged
AA31382	combi	vic		26	-2	0	18897			157;2019	Pancreas biopt		65	PDAC	Malignant	PDAC	Head	Alive	No	No	No	Yes	27.95	No	-	No	-	Untagged	1	multiple	491	> 1 year	M	+	plastic	Internal	Bacteroidetes		False	Untagged	0		25-30	Untagged
AA31382	combi	vic		36	8	0	18898			157;2019	Pancreas biopt		65	PDAC	Malignant	PDAC	Head	Alive	No	No	No	Yes	27.95	No	-	No	-	Untagged	1	multiple	491	> 1 year	M	+	plastic	Internal	Bacteroidetes		False	Untagged	0		25-30	Untagged
AA31382	combi	vic		26	-2	0	18899			157;2019	Pancreas biopt		65	PDAC	Malignant	PDAC	Head	Alive	No	No	No	Yes	27.95	No	-	No	-	Untagged	1	multiple	491	> 1 year	M	+	plastic	Internal	Bacteroidetes		False	Untagged	0		25-30	Untagged
AA31382	combi	vic		26	-2	0	18900			157;2019	Pancreas biopt		65	PDAC	Malignant	PDAC	Head	Alive	No	No	No	Yes	27.95	No	-	No	-	Untagged	1	multiple	491	> 1 year	M	+	plastic	Internal	Bacteroidetes		False	Untagged	0		25-30	Untagged
AA31382	combi	vic		39	11	0	18901			157;2019	Pancreas biopt		65	PDAC	Malignant	PDAC	Head	Alive	No	No	No	Yes	27.95	No	-	No	-	Untagged	1	multiple	491	> 1 year	M	+	plastic	Internal	Bacteroidetes		False	Untagged	0		25-30	Untagged
AA31382	combi	vic		29	1	0	18902			157;2019	Pancreas biopt		65	PDAC	Malignant	PDAC	Head	Alive	No	No	No	Yes	27.95	No	-	No	-	Untagged	1	multiple	491	> 1 year	M	+	plastic	Internal	Bacteroidetes		False	Untagged	0		25-30	Untagged
AA31382	combi	vic		27	-1	0	18903			157;2019	Pancreas biopt		65	PDAC	Malignant	PDAC	Head	Alive	No	No	No	Yes	27.95	No	-	No	-	Untagged	1	multiple	491	> 1 year	M	+	plastic	Internal	Bacteroidetes		False	Untagged	0		25-30	Untagged
AA31382	combi	vic		33	5	0	18904			157;2019	Pancreas biopt		65	PDAC	Malignant	PDAC	Head	Alive	No	No	No	Yes	27.95	No	-	No	-	Untagged	1	multiple	491	> 1 year	M	+	plastic	Internal	Bacteroidetes		False	Untagged	0		25-30	Untagged
AA31382	combi	vic		18	-10	0	18905			157;2019	Pancreas biopt		65	PDAC	Malignant	PDAC	Head	Alive	No	No	No	Yes	27.95	No	-	No	-	Untagged	1	multiple	491	> 1 year	M	+	plastic	Internal	Bacteroidetes		False	Untagged	0		25-30	Untagged
AA31382	combi	vic		33	5	0	18906			157;2019	Pancreas biopt		65	PDAC	Malignant	PDAC	Head	Alive	No	No	No	Yes	27.95	No	-	No	-	Untagged	1	multiple	491	> 1 year	M	+	plastic	Internal	Bacteroidetes		False	Untagged	0		25-30	Untagged
AA31382	combi	vic		32	4	0	18907			157;2019	Pancreas biopt		65	PDAC	Malignant	PDAC	Head	Alive	No	No	No	Yes	27.95	No	-	No	-	Untagged	1	multiple	491	> 1 year	M	+	plastic	Internal	Bacteroidetes		False	Untagged	0		25-30	Untagged
AA31382	combi	vic		32	4	0	18908			157;2019	Pancreas biopt		65	PDAC	Malignant	PDAC	Head	Alive	No	No	No	Yes	27.95	No	-	No	-	Untagged	1	multiple	491	> 1 year	M	+	plastic	Internal	Bacteroidetes		False	Untagged	0		25-30	Untagged
AA31382	combi	vic		34	6	0	18909			157;2019	Pancreas biopt		65	PDAC	Malignant	PDAC	Head	Alive	No	No	No	Yes	27.95	No	-	No	-	Untagged	1	multiple	491	> 1 year	M	+	plastic	Internal	Bacteroidetes		False	Untagged	0		25-30	Untagged
AA31382	combi	vic		21	-7	0	18910			157;2019	Pancreas biopt		65	PDAC	Malignant	PDAC	Head	Alive	No	No	No	Yes	27.95	No	-	No	-	Untagged	1	multiple	491	> 1 year	M	+	plastic	Internal	Bacteroidetes		False	Untagged	0		25-30	Untagged
AA31382	combi	vic		17	-11	0	18911			157;2019	Pancreas biopt		65	PDAC	Malignant	PDAC	Head	Alive	No	No	No	Yes	27.95	No	-	No	-	Untagged	1	multiple	491	> 1 year	M	+	plastic	Internal	Bacteroidetes		False	Untagged	0		25-30	Untagged
AA31382	combi	vic		32	4	0	18912			157;2019	Pancreas biopt		65	PDAC	Malignant	PDAC	Head	Alive	No	No	No	Yes	27.95	No	-	No	-	Untagged	1	multiple	491	> 1 year	M	+	plastic	Internal	Bacteroidetes		False	Untagged	0		25-30	Untagged
AA31382	combi	vic		32	4	0	18913			157;2019	Pancreas biopt		65	PDAC	Malignant	PDAC	Head	Alive	No	No	No	Yes	27.95	No	-	No	-	Untagged	1	multiple	491	> 1 year	M	+	plastic	Internal	Bacteroidetes		False	Untagged	0		25-30	Untagged
AA31382	combi	vic		15	-13	0	18914			157;2019	Pancreas biopt		65	PDAC	Malignant	PDAC	Head	Alive	No	No	No	Yes	27.95	No	-	No	-	Untagged	1	multiple	491	> 1 year	M	+	plastic	Internal	Bacteroidetes		False	Untagged	0		25-30	Untagged
AA31382	combi	vic		20	-8	0	18915			157;2019	Pancreas biopt		65	PDAC	Malignant	PDAC	Head	Alive	No	No	No	Yes	27.95	No	-	No	-	Untagged	1	multiple	491	> 1 year	M	+	plastic	Internal	Bacteroidetes		False	Untagged	0		25-30	Untagged
AA31382	combi	vic		35	7	0	18916			157;2019	Pancreas biopt		65	PDAC	Malignant	PDAC	Head	Alive	No	No	No	Yes	27.95	No	-	No	-	Untagged	1	multiple	491	> 1 year	M	+	plastic	Internal	Bacteroidetes		False	Untagged	0		25-30	Untagged
AA31382	combi	vic		25	-3	0	18917			157;2019	Pancreas biopt		65	PDAC	Malignant	PDAC	Head	Alive	No	No	No	Yes	27.95	No	-	No	-	Untagged	1	multiple	491	> 1 year	M	+	plastic	Internal	Bacteroidetes		False	Untagged	0		25-30	Untagged
AA31382	combi	vic		24	-4	0	18918			157;2019	Pancreas biopt		65	PDAC	Malignant	PDAC	Head	Alive	No	No	No	Yes	27.95	No	-	No	-	Untagged	1	multiple	491	> 1 year	M	+	plastic	Internal	Bacteroidetes		False	Untagged	0		25-30	Untagged
AA31382	combi	vic		30	2	0	18919			157;2019	Pancreas biopt		65	PDAC	Malignant	PDAC	Head	Alive	No	No	No	Yes	27.95	No	-	No	-	Untagged	1	multiple	491	> 1 year	M	+	plastic	Internal	Bacteroidetes		False	Untagged	0		25-30	Untagged
AA31382	combi	vic		30	2	0	18920			157;2019	Pancreas biopt		65	PDAC	Malignant	PDAC	Head	Alive	No	No	No	Yes	27.95	No	-	No	-	Untagged	1	multiple	491	> 1 year	M	+	plastic	Internal	Bacteroidetes		False	Untagged	0		25-30	Untagged
AA31382	combi	vic		25	-3	0	18921			157;2019	Pancreas biopt		65	PDAC	Malignant	PDAC	Head	Alive	No	No	No	Yes	27.95	No	-	No	-	Untagged	1	multiple	491	> 1 year	M	+	plastic	Internal	Bacteroidetes		False	Untagged	0		25-30	Untagged
AA31382	combi	vic		18	-10	0	18922			157;2019	Pancreas biopt		65	PDAC	Malignant	PDAC	Head	Alive	No	No	No	Yes	27.95	No	-	No	-	Untagged	1	multiple	491	> 1 year	M	+	plastic	Internal	Bacteroidetes		False	Untagged	0		25-30	Untagged
AA31382	combi	vic		36	8	0	18923			157;2019	Pancreas biopt		65	PDAC	Malignant	PDAC	Head	Alive	No	No	No	Yes	27.95	No	-	No	-	Untagged	1	multiple	491	> 1 year	M	+	plastic	Internal	Bacteroidetes		False	Untagged	0		25-30	Untagged
AA31382	combi	vic		22	-6	0	18924			157;2019	Pancreas biopt		65	PDAC	Malignant	PDAC	Head	Alive	No	No	No	Yes	27.95	No	-	No	-	Untagged	1	multiple	491	> 1 year	M	+	plastic	Internal	Bacteroidetes		False	Untagged	0		25-30	Untagged
AA31382	combi	vic		23	-5	0	18925			157;2019	Pancreas biopt		65	PDAC	Malignant	PDAC	Head	Alive	No	No	No	Yes	27.95	No	-	No	-	Untagged	1	multiple	491	> 1 year	M	+	plastic	Internal	Bacteroidetes		False	Untagged	0		25-30	Untagged
AA31382	combi	vic		19	-9	0	18926			157;2019	Pancreas biopt		65	PDAC	Malignant	PDAC	Head	Alive	No	No	No	Yes	27.95	No	-	No	-	Untagged	1	multiple	491	> 1 year	M	+	plastic	Internal	Bacteroidetes		False	Untagged	0		25-30	Untagged
AA31382	combi	vic		24	-4	0	18927			157;2019	Pancreas biopt		65	PDAC	Malignant	PDAC	Head	Alive	No	No	No	Yes	27.95	No	-	No	-	Untagged	1	multiple	491	> 1 year	M	+	plastic	Internal	Bacteroidetes		False	Untagged	0		25-30	Untagged
AA31382	combi	vic		24	-4	0	18928			157;2019	Pancreas biopt		65	PDAC	Malignant	PDAC	Head	Alive	No	No	No	Yes	27.95	No	-	No	-	Untagged	1	multiple	491	> 1 year	M	+	plastic	Internal	Bacteroidetes		False	Untagged	0		25-30	Untagged
AA31382	combi	vic		34	7	0	18929			157;2019	Pancreas biopt		65	PDAC	Malignant	PDAC	Head	Alive	No	No	No	Yes	27.95	No	-	No	-	Untagged	1	multiple	491	> 1 year	M	+	plastic	Internal	Bacteroidetes		False	Untagged	0		25-30	Untagged
AA31382	combi	vic		24	-3	0	18930			157;2019	Pancreas biopt		65	PDAC	Malignant	PDAC	Head	Alive	No	No	No	Yes	27.95	No	-	No	-	Untagged	1	multiple	491	> 1 year	M	+	plastic	Internal	Bacteroidetes		False	Untagged	0		25-30	Untagged
AA31382	combi	vic		18	-9	0	18931			157;2019	Pancreas biopt		65	PDAC	Malignant	PDAC	Head	Alive	No	No	No	Yes	27.95	No	-	No	-	Untagged	1	multiple	491	> 1 year	M	+	plastic	Internal	Bacteroidetes		False	Untagged	0		25-30	Untagged
AA31382	combi	vic		31	3	0	18932			157;2019	Pancreas biopt		65	PDAC	Malignant	PDAC	Head	Alive	No	No	No	Yes	27.95	No	-	No	-	Untagged	1	multiple	491	> 1 year	M	+	plastic	Internal	Bacteroidetes		False	Untagged	0		25-30	Untagged
AA31382	combi	vic		22	-5	0	18933			157;2019	Pancreas biopt		65	PDAC	Malignant	PDAC	Head	Alive	No	No	No	Yes	27.95	No	-	No	-	Untagged	1	multiple	491	> 1 year	M	+	plastic	Internal	Bacteroidetes		False	Untagged	0		25-30	Untagged
AA31382	combi	vic		31	3	0	18934			157;2019	Pancreas biopt		65	PDAC	Malignant	PDAC	Head	Alive	No	No	No	Yes	27.95	No	-	No	-	Untagged	1	multiple	491	> 1 year	M	+	plastic	Internal	Bacteroidetes		False	Untagged	0		25-30	Untagged
AA31382	combi	vic		29	1	0	18935			157;2019	Pancreas biopt		65	PDAC	Malignant	PDAC	Head	Alive	No	No	No	Yes	27.95	No	-	No	-	Untagged	1	multiple	491	> 1 year	M	+	plastic	Internal	Bacteroidetes		False	Untagged	0		25-30	Untagged
AA31382	combi	vic		29	1	0	18936			157;2019	Pancreas biopt		65	PDAC	Malignant	PDAC	Head	Alive	No	No	No	Yes	27.95	No	-	No	-	Untagged	1	multiple	491	> 1 year	M	+	plastic	Internal	Bacteroidetes		False	Untagged	0		25-30	Untagged
AA31382	combi	vic		32	4	0	18937			157;2019	Pancreas biopt		65	PDAC	Malignant	PDAC	Head	Alive	No	No	No	Yes	27.95	No	-	No	-	Untagged	1	multiple	491	> 1 year	M	+	plastic	Internal	Bacteroidetes		False	Untagged	0		25-30	Untagged
AA31382	combi	vic		21	-7	0	18938			157;2019	Pancreas biopt		65	PDAC	Malignant	PDAC	Head	Alive	No	No	No	Yes	27.95	No	-	No	-	Untagged	1	multiple	491	> 1 year	M	+	plastic	Internal	Bacteroidetes		False	Untagged	0		25-30	Untagged
AA31382	combi	vic		27	-1	0	18939			157;2019	Pancreas biopt		65	PDAC	Malignant	PDAC	Head	Alive	No	No	No	Yes	27.95	No	-	No	-	Untagged	1	multiple	491	> 1 year	M	+	plastic	Internal	Bacteroidetes		False	Untagged	0		25-30	Untagged
AA31382	combi	vic		19	-8	0	18940			157;2019	Pancreas biopt		65	PDAC	Malignant	PDAC	Head	Alive	No	No	No	Yes	27.95	No	-	No	-	Untagged	1	multiple	491	> 1 year	M	+	plastic	Internal	Bacteroidetes		False	Untagged	0		25-30	Untagged
AA31382	combi	vic		30	3	0	18941			157;2019	Pancreas biopt		65	PDAC	Malignant	PDAC	Head	Alive	No	No	No	Yes	27.95	No	-	No	-	Untagged	1	multiple	491	> 1 year	M	+	plastic	Internal	Bacteroidetes		False	Untagged	0		25-30	Untagged
AA31382	combi	vic		41	14	0	18942			157;2019	Pancreas biopt		65	PDAC	Malignant	PDAC	Head	Alive	No	No	No	Yes	27.95	No	-	No	-	Untagged	1	multiple	491	> 1 year	M	+	plastic	Internal	Bacteroidetes		False	Untagged	0		25-30	Untagged
AA31382	combi	vic		29	2	0	18943			157;2019	Pancreas biopt		65	PDAC	Malignant	PDAC	Head	Alive	No	No	No	Yes	27.95	No	-	No	-	Untagged	1	multiple	491	> 1 year	M	+	plastic	Internal	Bacteroidetes		False	Untagged	0		25-30	Untagged
AA31382	combi	vic		25	-2	0	18944			157;2019	Pancreas biopt		65	PDAC	Malignant	PDAC	Head	Alive	No	No	No	Yes	27.95	No	-	No	-	Untagged	1	multiple	491	> 1 year	M	+	plastic	Internal	Bacteroidetes		False	Untagged	0		25-30	Untagged
AA31382	combi	vic		34	7	0	18945			157;2019	Pancreas biopt		65	PDAC	Malignant	PDAC	Head	Alive	No	No	No	Yes	27.95	No	-	No	-	Untagged	1	multiple	491	> 1 year	M	+	plastic	Internal	Bacteroidetes		False	Untagged	0		25-30	Untagged
AA31382	combi	vic		24	-3	0	18946			157;2019	Pancreas biopt		65	PDAC	Malignant	PDAC	Head	Alive	No	No	No	Yes	27.95	No	-	No	-	Untagged	1	multiple	491	> 1 year	M	+	plastic	Internal	Bacteroidetes		False	Untagged	0		25-30	Untagged
AA31382	combi	vic		45	18	0	18947			157;2019	Pancreas biopt		65	PDAC	Malignant	PDAC	Head	Alive	No	No	No	Yes	27.95	No	-	No	-	Untagged	1	multiple	491	> 1 year	M	+	plastic	Internal	Bacteroidetes		False	Untagged	0		25-30	Untagged
AA31382	combi	vic		28	0	0	18948			157;2019	Pancreas biopt		65	PDAC	Malignant	PDAC	Head	Alive	No	No	No	Yes	27.95	No	-	No	-	Untagged	1	multiple	491	> 1 year	M	+	plastic	Internal	Bacteroidetes		False	Untagged	0		25-30	Untagged
AA31382	combi	vic		23	-5	0	18949			157;2019	Pancreas biopt		65	PDAC	Malignant	PDAC	Head	Alive	No	No	No	Yes	27.95	No	-	No	-	Untagged	1	multiple	491	> 1 year	M	+	plastic	Internal	Bacteroidetes		False	Untagged	0		25-30	Untagged
AA31382	combi	vic		16	-12	0	18950			157;2019	Pancreas biopt		65	PDAC	Malignant	PDAC	Head	Alive	No	No	No	Yes	27.95	No	-	No	-	Untagged	1	multiple	491	> 1 year	M	+	plastic	Internal	Bacteroidetes		False	Untagged	0		25-30	Untagged
AA31382	combi	vic		36	8	0	18951			157;2019	Pancreas biopt		65	PDAC	Malignant	PDAC	Head	Alive	No	No	No	Yes	27.95	No	-	No	-	Untagged	1	multiple	491	> 1 year	M	+	plastic	Internal	Bacteroidetes		False	Untagged	0		25-30	Untagged
AA31382	combi	vic		29	1	0	18952			157;2019	Pancreas biopt		65	PDAC	Malignant	PDAC	Head	Alive	No	No	No	Yes	27.95	No	-	No	-	Untagged	1	multiple	491	> 1 year	M	+	plastic	Internal	Bacteroidetes		False	Untagged	0		25-30	Untagged
AA31382	combi	vic		44	16	0	18953			157;2019	Pancreas biopt		65	PDAC	Malignant	PDAC	Head	Alive	No	No	No	Yes	27.95	No	-	No	-	Untagged	1	multiple	491	> 1 year	M	+	plastic	Internal	Bacteroidetes		False	Untagged	0		25-30	Untagged
AA31382	combi	vic		33	5	0	18954			157;2019	Pancreas biopt		65	PDAC	Malignant	PDAC	Head	Alive	No	No	No	Yes	27.95	No	-	No	-	Untagged	1	multiple	491	> 1 year	M	+	plastic	Internal	Bacteroidetes		False	Untagged	0		25-30	Untagged
AA31382	combi	vic		33	5	0	18955			157;2019	Pancreas biopt		65	PDAC	Malignant	PDAC	Head	Alive	No	No	No	Yes	27.95	No	-	No	-	Untagged	1	multiple	491	> 1 year	M	+	plastic	Internal	Bacteroidetes		False	Untagged	0		25-30	Untagged
AA31382	combi	vic		20	-8	0	18956			157;2019	Pancreas biopt		65	PDAC	Malignant	PDAC	Head	Alive	No	No	No	Yes	27.95	No	-	No	-	Untagged	1	multiple	491	> 1 year	M	+	plastic	Internal	Bacteroidetes		False	Untagged	0		25-30	Untagged
AA31382	combi	vic		33	5	0	18957			157;2019	Pancreas biopt		65	PDAC	Malignant	PDAC	Head	Alive	No	No	No	Yes	27.95	No	-	No	-	Untagged	1	multiple	491	> 1 year	M	+	plastic	Internal	Bacteroidetes		False	Untagged	0		25-30	Untagged
AA31382	combi	vic		23	-5	0	18958			157;2019	Pancreas biopt		65	PDAC	Malignant	PDAC	Head	Alive	No	No	No	Yes	27.95	No	-	No	-	Untagged	1	multiple	491	> 1 year	M	+	plastic	Internal	Bacteroidetes		False	Untagged	0		25-30	Untagged
AA31382	combi	vic		30	2	0	18959			157;2019	Pancreas biopt		65	PDAC	Malignant	PDAC	Head	Alive	No	No	No	Yes	27.95	No	-	No	-	Untagged	1	multiple	491	> 1 year	M	+	plastic	Internal	Bacteroidetes		False	Untagged	0		25-30	Untagged
AA31382	combi	vic		22	-6	0	18960			157;2019	Pancreas biopt		65	PDAC	Malignant	PDAC	Head	Alive	No	No	No	Yes	27.95	No	-	No	-	Untagged	1	multiple	491	> 1 year	M	+	plastic	Internal	Bacteroidetes		False	Untagged	0		25-30	Untagged
AA31382	combi	vic		36	8	0	18961			157;2019	Pancreas biopt		65	PDAC	Malignant	PDAC	Head	Alive	No	No	No	Yes	27.95	No	-	No	-	Untagged	1	multiple	491	> 1 year	M	+	plastic	Internal	Bacteroidetes		False	Untagged	0		25-30	Untagged
AA31382	combi	vic		16	-12	0	18962			157;2019	Pancreas biopt		65	PDAC	Malignant	PDAC	Head	Alive	No	No	No	Yes	27.95	No	-	No	-	Untagged	1	multiple	491	> 1 year	M	+	plastic	Internal	Bacteroidetes		False	Untagged	0		25-30	Untagged
AA31382	combi	vic		14	-14	0	18963			157;2019	Pancreas biopt		65	PDAC	Malignant	PDAC	Head	Alive	No	No	No	Yes	27.95	No	-	No	-	Untagged	1	multiple	491	> 1 year	M	+	plastic	Internal	Bacteroidetes		False	Untagged	0		25-30	Untagged
AA31382	combi	vic		28	0	0	18964			157;2019	Pancreas biopt		65	PDAC	Malignant	PDAC	Head	Alive	No	No	No	Yes	27.95	No	-	No	-	Untagged	1	multiple	491	> 1 year	M	+	plastic	Internal	Bacteroidetes		False	Untagged	0		25-30	Untagged
AA31382	combi	vic		25	-3	0	18965			157;2019	Pancreas biopt		65	PDAC	Malignant	PDAC	Head	Alive	No	No	No	Yes	27.95	No	-	No	-	Untagged	1	multiple	491	> 1 year	M	+	plastic	Internal	Bacteroidetes		False	Untagged	0		25-30	Untagged
AA31382	combi	vic		23	-5	0	18966			157;2019	Pancreas biopt		65	PDAC	Malignant	PDAC	Head	Alive	No	No	No	Yes	27.95	No	-	No	-	Untagged	1	multiple	491	> 1 year	M	+	plastic	Internal	Bacteroidetes		False	Untagged	0		25-30	Untagged
AA31382	combi	vic		24	-4	0	18967			157;2019	Pancreas biopt		65	PDAC	Malignant	PDAC	Head	Alive	No	No	No	Yes	27.95	No	-	No	-	Untagged	1	multiple	491	> 1 year	M	+	plastic	Internal	Bacteroidetes		False	Untagged	0		25-30	Untagged
AA31382	combi	vic		34	6	0	18968			157;2019	Pancreas biopt		65	PDAC	Malignant	PDAC	Head	Alive	No	No	No	Yes	27.95	No	-	No	-	Untagged	1	multiple	491	> 1 year	M	+	plastic	Internal	Bacteroidetes		False	Untagged	0		25-30	Untagged
AA31382	combi	vic		36	8	0	18969			157;2019	Pancreas biopt		65	PDAC	Malignant	PDAC	Head	Alive	No	No	No	Yes	27.95	No	-	No	-	Untagged	1	multiple	491	> 1 year	M	+	plastic	Internal	Bacteroidetes		False	Untagged	0		25-30	Untagged
AA31382	combi	vic		23	-5	0	18970			157;2019	Pancreas biopt		65	PDAC	Malignant	PDAC	Head	Alive	No	No	No	Yes	27.95	No	-	No	-	Untagged	1	multiple	491	> 1 year	M	+	plastic	Internal	Bacteroidetes		False	Untagged	0		25-30	Untagged
AA31382	combi	vic		33	5	0	18971			157;2019	Pancreas biopt		65	PDAC	Malignant	PDAC	Head	Alive	No	No	No	Yes	27.95	No	-	No	-	Untagged	1	multiple	491	> 1 year	M	+	plastic	Internal	Bacteroidetes		False	Untagged	0		25-30	Untagged
AA31382	combi	vic		23	-5	0	18972			157;2019	Pancreas biopt		65	PDAC	Malignant	PDAC	Head	Alive	No	No	No	Yes	27.95	No	-	No	-	Untagged	1	multiple	491	> 1 year	M	+	plastic	Internal	Bacteroidetes		False	Untagged	0		25-30	Untagged
AA31382	combi	vic		38	10	0	18973			157;2019	Pancreas biopt		65	PDAC	Malignant	PDAC	Head	Alive	No	No	No	Yes	27.95	No	-	No	-	Untagged	1	multiple	491	> 1 year	M	+	plastic	Internal	Bacteroidetes		False	Untagged	0		25-30	Untagged
AA31382	combi	vic		33	5	0	18974			157;2019	Pancreas biopt		65	PDAC	Malignant	PDAC	Head	Alive	No	No	No	Yes	27.95	No	-	No	-	Untagged	1	multiple	491	> 1 year	M	+	plastic	Internal	Bacteroidetes		False	Untagged	0		25-30	Untagged
AA31382	combi	vic		24	-5	0	18975			157;2019	Pancreas biopt		65	PDAC	Malignant	PDAC	Head	Alive	No	No	No	Yes	27.95	No	-	No	-	Untagged	1	multiple	491	> 1 year	M	+	plastic	Internal	Bacteroidetes		False	Untagged	0		25-30	Untagged
AA31382	combi	vic		26	-3	0	18976			157;2019	Pancreas biopt		65	PDAC	Malignant	PDAC	Head	Alive	No	No	No	Yes	27.95	No	-	No	-	Untagged	1	multiple	491	> 1 year	M	+	plastic	Internal	Bacteroidetes		False	Untagged	0		25-30	Untagged
AA31382	combi	vic		30	1	0	18977			157;2019	Pancreas biopt		65	PDAC	Malignant	PDAC	Head	Alive	No	No	No	Yes	27.95	No	-	No	-	Untagged	1	multiple	491	> 1 year	M	+	plastic	Internal	Bacteroidetes		False	Untagged	0		25-30	Untagged
AA31382	combi	vic		35	6	0	18978			157;2019	Pancreas biopt		65	PDAC	Malignant	PDAC	Head	Alive	No	No	No	Yes	27.95	No	-	No	-	Untagged	1	multiple	491	> 1 year	M	+	plastic	Internal	Bacteroidetes		False	Untagged	0		25-30	Untagged
AA31382	combi	vic		33	4	0	18979			157;2019	Pancreas biopt		65	PDAC	Malignant	PDAC	Head	Alive	No	No	No	Yes	27.95	No	-	No	-	Untagged	1	multiple	491	> 1 year	M	+	plastic	Internal	Bacteroidetes		False	Untagged	0		25-30	Untagged
AA31382	combi	vic		39	10	0	18980			157;2019	Pancreas biopt		65	PDAC	Malignant	PDAC	Head	Alive	No	No	No	Yes	27.95	No	-	No	-	Untagged	1	multiple	491	> 1 year	M	+	plastic	Internal	Bacteroidetes		False	Untagged	0		25-30	Untagged
AA31382	combi	vic		21	-8	0	18981			157;2019	Pancreas biopt		65	PDAC	Malignant	PDAC	Head	Alive	No	No	No	Yes	27.95	No	-	No	-	Untagged	1	multiple	491	> 1 year	M	+	plastic	Internal	Bacteroidetes		False	Untagged	0		25-30	Untagged
AA31382	combi	vic		33	4	0	18982			157;2019	Pancreas biopt		65	PDAC	Malignant	PDAC	Head	Alive	No	No	No	Yes	27.95	No	-	No	-	Untagged	1	multiple	491	> 1 year	M	+	plastic	Internal	Bacteroidetes		False	Untagged	0		25-30	Untagged
AA31382	combi	vic		26	-3	0	18983			157;2019	Pancreas biopt		65	PDAC	Malignant	PDAC	Head	Alive	No	No	No	Yes	27.95	No	-	No	-	Untagged	1	multiple	491	> 1 year	M	+	plastic	Internal	Bacteroidetes		False	Untagged	0		25-30	Untagged
[truncated: 63,880 more rows]
